# Supplementary material for: Early warning systems for malaria outbreaks in Thailand: an anomaly detection approach
Source: Malar J. 2024 Jan 8;23:11. doi: 10.1186/s12936-024-04837-x (PMC10775623; doi:10.1186/s12936-024-04837-x)
Supplement: Supplementary file 6 — Additional file 6: List of the confirmed outbreaks. [file 12936_2024_4837_MOESM6_ESM.csv]

Date (YYYY-MM-DD)	Province
2014-06-01	Ubon Ratchathani
2015-09-01	Ubon Ratchathani
2016-06-01	Yala
2017-06-01	Si Sa Ket
2017-10-09	Kanchanaburi
2022-05-23	Tak
2022-05-18	Kanchanaburi
