# Supplementary material for: Early warning systems for malaria outbreaks in Thailand: an anomaly detection approach
Source: Malar J. 2024 Jan 8;23:11. doi: 10.1186/s12936-024-04837-x (PMC10775623; doi:10.1186/s12936-024-04837-x)
Supplement: Supplementary file 7 — Additional file 7: The precipitation data. [file 12936_2024_4837_MOESM7_ESM.csv]

Var1	Var2	Var3	lswt_vec_long
100.75	15.75	2012-01-01	0
100.75	15.75	2012-01-02	0
100.75	15.75	2012-01-03	0
100.75	15.75	2012-01-04	0
100.75	15.75	2012-01-05	0
100.75	15.75	2012-01-06	0
100.75	15.75	2012-01-07	0
100.75	15.75	2012-01-08	0
100.75	15.75	2012-01-09	0
100.75	15.75	2012-01-10	0.0217992201447487
100.75	15.75	2012-01-11	0.195796298980713
100.75	15.75	2012-01-12	0
100.75	15.75	2012-01-13	0
100.75	15.75	2012-01-14	0.533258581161499
100.75	15.75	2012-01-15	0
100.75	15.75	2012-01-16	0.755216646194458
100.75	15.75	2012-01-17	14.2579605102539
100.75	15.75	2012-01-18	0.284830570220947
100.75	15.75	2012-01-19	0
100.75	15.75	2012-01-20	0.218071842193604
100.75	15.75	2012-01-21	0
100.75	15.75	2012-01-22	0
100.75	15.75	2012-01-23	0.921779918670654
100.75	15.75	2012-01-24	0
100.75	15.75	2012-01-25	0
100.75	15.75	2012-01-26	1.67746829986572
100.75	15.75	2012-01-27	0
100.75	15.75	2012-01-28	0.195407676696777
100.75	15.75	2012-01-29	0.820641040802002
100.75	15.75	2012-01-30	0.0281877368688583
100.75	15.75	2012-01-31	0
100.75	15.75	2012-02-01	0
100.75	15.75	2012-02-02	0
100.75	15.75	2012-02-03	0
100.75	15.75	2012-02-04	0
100.75	15.75	2012-02-05	0
100.75	15.75	2012-02-06	0
100.75	15.75	2012-02-07	0
100.75	15.75	2012-02-08	0
100.75	15.75	2012-02-09	0
100.75	15.75	2012-02-10	0
100.75	15.75	2012-02-11	0
100.75	15.75	2012-02-12	0
100.75	15.75	2012-02-13	0.0293730169534683
100.75	15.75	2012-02-14	0
100.75	15.75	2012-02-15	0
100.75	15.75	2012-02-16	1.565185546875
100.75	15.75	2012-02-17	12.4207496643066
100.75	15.75	2012-02-18	1.24846801757813
100.75	15.75	2012-02-19	0
100.75	15.75	2012-02-20	0
100.75	15.75	2012-02-21	0
100.75	15.75	2012-02-22	41.7281921386719
100.75	15.75	2012-02-23	0
100.75	15.75	2012-02-24	0
100.75	15.75	2012-02-25	0
100.75	15.75	2012-02-26	0
100.75	15.75	2012-02-27	0
100.75	15.75	2012-02-28	0
100.75	15.75	2012-02-29	0.330328106880188
100.75	15.75	2012-03-01	0.622071647644043
100.75	15.75	2012-03-02	0
100.75	15.75	2012-03-03	0
100.75	15.75	2012-03-04	0
100.75	15.75	2012-03-05	0
100.75	15.75	2012-03-06	0
100.75	15.75	2012-03-07	0
100.75	15.75	2012-03-08	0
100.75	15.75	2012-03-09	0
100.75	15.75	2012-03-10	4.19750022888184
100.75	15.75	2012-03-11	1.2225193977356
100.75	15.75	2012-03-12	0
100.75	15.75	2012-03-13	0.558467864990234
100.75	15.75	2012-03-14	0
100.75	15.75	2012-03-15	4.90345458984375
100.75	15.75	2012-03-16	3.83929405212402
100.75	15.75	2012-03-17	0
100.75	15.75	2012-03-18	0
100.75	15.75	2012-03-19	0.309254956245422
100.75	15.75	2012-03-20	0.299090909957886
100.75	15.75	2012-03-21	8.70784149169922
100.75	15.75	2012-03-22	2.47712268829346
100.75	15.75	2012-03-23	3.22234153747559
100.75	15.75	2012-03-24	2.98833274841309
100.75	15.75	2012-03-25	0.161542797088623
100.75	15.75	2012-03-26	1.28137264251709
100.75	15.75	2012-03-27	4.0786563873291
100.75	15.75	2012-03-28	0
100.75	15.75	2012-03-29	0
100.75	15.75	2012-03-30	0.0524529099464417
100.75	15.75	2012-03-31	0.417153310775757
100.75	15.75	2012-04-01	22.5683746337891
100.75	15.75	2012-04-02	8.40211639404297
100.75	15.75	2012-04-03	0.263243675231934
100.75	15.75	2012-04-04	0.0359377652406693
100.75	15.75	2012-04-05	0
100.75	15.75	2012-04-06	0
100.75	15.75	2012-04-07	0
100.75	15.75	2012-04-08	0.105065822601318
100.75	15.75	2012-04-09	0.0210079431533813
100.75	15.75	2012-04-10	13.9833709716797
100.75	15.75	2012-04-11	0.155671215057373
100.75	15.75	2012-04-12	0.0649008631706238
100.75	15.75	2012-04-13	0.409604263305664
100.75	15.75	2012-04-14	0.0783871710300446
100.75	15.75	2012-04-15	0
100.75	15.75	2012-04-16	0.103596591949463
100.75	15.75	2012-04-17	0
100.75	15.75	2012-04-18	0
100.75	15.75	2012-04-19	0
100.75	15.75	2012-04-20	0.954750061035156
100.75	15.75	2012-04-21	18.0630783081055
100.75	15.75	2012-04-22	0
100.75	15.75	2012-04-23	0
100.75	15.75	2012-04-24	1.52857637405396
100.75	15.75	2012-04-25	3.59456901550293
100.75	15.75	2012-04-26	5.18545570373535
100.75	15.75	2012-04-27	6.98154907226562
100.75	15.75	2012-04-28	4.09449234008789
100.75	15.75	2012-04-29	3.31504745483398
100.75	15.75	2012-04-30	3.69030494689941
100.75	15.75	2012-05-01	5.21812400817871
100.75	15.75	2012-05-02	0.335673546791077
100.75	15.75	2012-05-03	2.8097864151001
100.75	15.75	2012-05-04	0.273266005516052
100.75	15.75	2012-05-05	0
100.75	15.75	2012-05-06	19.7694366455078
100.75	15.75	2012-05-07	3.29816589355469
100.75	15.75	2012-05-08	0.886473178863525
100.75	15.75	2012-05-09	19.3661834716797
100.75	15.75	2012-05-10	0
100.75	15.75	2012-05-11	1.90939140319824
100.75	15.75	2012-05-12	3.56653671264648
100.75	15.75	2012-05-13	9.94561080932617
100.75	15.75	2012-05-14	6.28593559265137
100.75	15.75	2012-05-15	5.29376449584961
100.75	15.75	2012-05-16	14.213298034668
100.75	15.75	2012-05-17	14.0472869873047
100.75	15.75	2012-05-18	2.91135482788086
100.75	15.75	2012-05-19	0
100.75	15.75	2012-05-20	0.0526225745677948
100.75	15.75	2012-05-21	0.0512459337711334
100.75	15.75	2012-05-22	0
100.75	15.75	2012-05-23	2.28096885681152
100.75	15.75	2012-05-24	4.63539009094238
100.75	15.75	2012-05-25	6.53740921020508
100.75	15.75	2012-05-26	3.80286102294922
100.75	15.75	2012-05-27	3.66352882385254
100.75	15.75	2012-05-28	1.89100818634033
100.75	15.75	2012-05-29	0.761325263977051
100.75	15.75	2012-05-30	0
100.75	15.75	2012-05-31	0
100.75	15.75	2012-06-01	31.1497039794922
100.75	15.75	2012-06-02	12.4315376281738
100.75	15.75	2012-06-03	0.0725059390068054
100.75	15.75	2012-06-04	4.71318168640137
100.75	15.75	2012-06-05	3.55035591125488
100.75	15.75	2012-06-06	2.44454536437988
100.75	15.75	2012-06-07	0.883140468597412
100.75	15.75	2012-06-08	3.66703796386719
100.75	15.75	2012-06-09	4.79794311523438
100.75	15.75	2012-06-10	0.872735023498535
100.75	15.75	2012-06-11	5.37644729614258
100.75	15.75	2012-06-12	1.66543235778809
100.75	15.75	2012-06-13	0
100.75	15.75	2012-06-14	0
100.75	15.75	2012-06-15	1.44306526184082
100.75	15.75	2012-06-16	0.080311107635498
100.75	15.75	2012-06-17	0.902140712738037
100.75	15.75	2012-06-18	3.16353378295898
100.75	15.75	2012-06-19	0.0585582613945007
100.75	15.75	2012-06-20	0.562893342971802
100.75	15.75	2012-06-21	0.611426019668579
100.75	15.75	2012-06-22	12.2840530395508
100.75	15.75	2012-06-23	0
100.75	15.75	2012-06-24	0.195946562290192
100.75	15.75	2012-06-25	0
100.75	15.75	2012-06-26	0
100.75	15.75	2012-06-27	4.29958801269531
100.75	15.75	2012-06-28	2.62510395050049
100.75	15.75	2012-06-29	2.08416881561279
100.75	15.75	2012-06-30	5.0932689666748
100.75	15.75	2012-07-01	3.08812770843506
100.75	15.75	2012-07-02	1.67343521118164
100.75	15.75	2012-07-03	19.2992660522461
100.75	15.75	2012-07-04	12.6896850585937
100.75	15.75	2012-07-05	3.01125564575195
100.75	15.75	2012-07-06	0.0724420189857483
100.75	15.75	2012-07-07	1.26081104278564
100.75	15.75	2012-07-08	9.53696670532227
100.75	15.75	2012-07-09	15.7157241821289
100.75	15.75	2012-07-10	18.9922271728516
100.75	15.75	2012-07-11	15.8809768676758
100.75	15.75	2012-07-12	8.44764022827149
100.75	15.75	2012-07-13	2.34733371734619
100.75	15.75	2012-07-14	1.98878421783447
100.75	15.75	2012-07-15	4.1078971862793
100.75	15.75	2012-07-16	0
100.75	15.75	2012-07-17	7.42780380249023
100.75	15.75	2012-07-18	12.9458999633789
100.75	15.75	2012-07-19	2.40314140319824
100.75	15.75	2012-07-20	1.03415832519531
100.75	15.75	2012-07-21	4.7885181427002
100.75	15.75	2012-07-22	0.437226581573486
100.75	15.75	2012-07-23	0.660842895507812
100.75	15.75	2012-07-24	1.0064510345459
100.75	15.75	2012-07-25	3.75905914306641
100.75	15.75	2012-07-26	0
100.75	15.75	2012-07-27	0
100.75	15.75	2012-07-28	1.91702671051025
100.75	15.75	2012-07-29	4.60648460388184
100.75	15.75	2012-07-30	2.80106887817383
100.75	15.75	2012-07-31	0.673024892807007
100.75	15.75	2012-08-01	5.01989440917969
100.75	15.75	2012-08-02	7.96669387817383
100.75	15.75	2012-08-03	0.710238218307495
100.75	15.75	2012-08-04	1.45489311218262
100.75	15.75	2012-08-05	0
100.75	15.75	2012-08-06	0.154092812538147
100.75	15.75	2012-08-07	0.123958110809326
100.75	15.75	2012-08-08	0
100.75	15.75	2012-08-09	0.343260955810547
100.75	15.75	2012-08-10	0
100.75	15.75	2012-08-11	0
100.75	15.75	2012-08-12	0
100.75	15.75	2012-08-13	0
100.75	15.75	2012-08-14	0
100.75	15.75	2012-08-15	0
100.75	15.75	2012-08-16	2.62387104034424
100.75	15.75	2012-08-17	10.8900650024414
100.75	15.75	2012-08-18	0.976296997070312
100.75	15.75	2012-08-19	6.52331695556641
100.75	15.75	2012-08-20	0
100.75	15.75	2012-08-21	0.319401407241821
100.75	15.75	2012-08-22	2.43128700256348
100.75	15.75	2012-08-23	2.99204406738281
100.75	15.75	2012-08-24	0.835976028442383
100.75	15.75	2012-08-25	1.66353530883789
100.75	15.75	2012-08-26	0.292726516723633
100.75	15.75	2012-08-27	2.9635871887207
100.75	15.75	2012-08-28	8.48937683105469
100.75	15.75	2012-08-29	0.0615369975566864
100.75	15.75	2012-08-30	0
100.75	15.75	2012-08-31	0.133067953586578
100.75	15.75	2012-09-01	23.4757904052734
100.75	15.75	2012-09-02	2.13852214813232
100.75	15.75	2012-09-03	0.028434032201767
100.75	15.75	2012-09-04	1.85554752349854
100.75	15.75	2012-09-05	14.9055969238281
100.75	15.75	2012-09-06	4.54189147949219
100.75	15.75	2012-09-07	1.69210376739502
100.75	15.75	2012-09-08	0.69869270324707
100.75	15.75	2012-09-09	4.91575736999512
100.75	15.75	2012-09-10	16.33134765625
100.75	15.75	2012-09-11	2.48926753997803
100.75	15.75	2012-09-12	1.14482927322388
100.75	15.75	2012-09-13	6.63584518432617
100.75	15.75	2012-09-14	3.23341979980469
100.75	15.75	2012-09-15	15.4703460693359
100.75	15.75	2012-09-16	26.1295928955078
100.75	15.75	2012-09-17	5.33711967468262
100.75	15.75	2012-09-18	0.525021362304688
100.75	15.75	2012-09-19	0.300881671905518
100.75	15.75	2012-09-20	8.60733184814453
100.75	15.75	2012-09-21	4.01188812255859
100.75	15.75	2012-09-22	0.162836050987244
100.75	15.75	2012-09-23	0
100.75	15.75	2012-09-24	3.15760059356689
100.75	15.75	2012-09-25	16.91103515625
100.75	15.75	2012-09-26	9.83759002685547
100.75	15.75	2012-09-27	40.7072387695313
100.75	15.75	2012-09-28	14.7182250976562
100.75	15.75	2012-09-29	5.21570739746094
100.75	15.75	2012-09-30	9.89123687744141
100.75	15.75	2012-10-01	27.7672882080078
100.75	15.75	2012-10-02	0.827147769927979
100.75	15.75	2012-10-03	30.5510314941406
100.75	15.75	2012-10-04	2.73318328857422
100.75	15.75	2012-10-05	17.5313598632812
100.75	15.75	2012-10-06	6.34544486999512
100.75	15.75	2012-10-07	25.6410888671875
100.75	15.75	2012-10-08	0.474353694915772
100.75	15.75	2012-10-09	11.167684173584
100.75	15.75	2012-10-10	3.89961242675781
100.75	15.75	2012-10-11	4.44543838500977
100.75	15.75	2012-10-12	4.66083717346191
100.75	15.75	2012-10-13	20.2458831787109
100.75	15.75	2012-10-14	16.9634063720703
100.75	15.75	2012-10-15	0
100.75	15.75	2012-10-16	2.44739627838135
100.75	15.75	2012-10-17	1.15928516387939
100.75	15.75	2012-10-18	0.0559965193271637
100.75	15.75	2012-10-19	0
100.75	15.75	2012-10-20	0.17492094039917
100.75	15.75	2012-10-21	0.164029431343079
100.75	15.75	2012-10-22	5.21481857299805
100.75	15.75	2012-10-23	5.74972381591797
100.75	15.75	2012-10-24	0.601457357406616
100.75	15.75	2012-10-25	12.475260925293
100.75	15.75	2012-10-26	0.0617108523845673
100.75	15.75	2012-10-27	0
100.75	15.75	2012-10-28	0.0517916023731232
100.75	15.75	2012-10-29	0
100.75	15.75	2012-10-30	4.76044769287109
100.75	15.75	2012-10-31	0.0903770565986633
100.75	15.75	2012-11-01	0.372183752059937
100.75	15.75	2012-11-02	7.17706680297852
100.75	15.75	2012-11-03	0.137242305278778
100.75	15.75	2012-11-04	26.8356597900391
100.75	15.75	2012-11-05	0.969147396087646
100.75	15.75	2012-11-06	1.03037595748901
100.75	15.75	2012-11-07	0.186841070652008
100.75	15.75	2012-11-08	8.7160514831543
100.75	15.75	2012-11-09	0.538686943054199
100.75	15.75	2012-11-10	1.52577228546143
100.75	15.75	2012-11-11	3.56958312988281
100.75	15.75	2012-11-12	0.889823246002197
100.75	15.75	2012-11-13	0.139952456951141
100.75	15.75	2012-11-14	1.4534595489502
100.75	15.75	2012-11-15	8.17314758300781
100.75	15.75	2012-11-16	2.77604732513428
100.75	15.75	2012-11-17	26.4384796142578
100.75	15.75	2012-11-18	1.77820072174072
100.75	15.75	2012-11-19	0.433862495422363
100.75	15.75	2012-11-20	3.2767765045166
100.75	15.75	2012-11-21	0.117244374752045
100.75	15.75	2012-11-22	0.269282674789429
100.75	15.75	2012-11-23	4.47816925048828
100.75	15.75	2012-11-24	4.2244197845459
100.75	15.75	2012-11-25	2.63370704650879
100.75	15.75	2012-11-26	13.2224838256836
100.75	15.75	2012-11-27	0.54956521987915
100.75	15.75	2012-11-28	0
100.75	15.75	2012-11-29	0
100.75	15.75	2012-11-30	0.615279150009155
100.75	15.75	2012-12-01	0
100.75	15.75	2012-12-02	0
100.75	15.75	2012-12-03	0
100.75	15.75	2012-12-04	0
100.75	15.75	2012-12-05	0
100.75	15.75	2012-12-06	0
100.75	15.75	2012-12-07	0
100.75	15.75	2012-12-08	0.420023965835571
100.75	15.75	2012-12-09	0
100.75	15.75	2012-12-10	0
100.75	15.75	2012-12-11	0
100.75	15.75	2012-12-12	0
100.75	15.75	2012-12-13	0.160343623161316
100.75	15.75	2012-12-14	2.14320163726807
100.75	15.75	2012-12-15	0
100.75	15.75	2012-12-16	0
100.75	15.75	2012-12-17	0
100.75	15.75	2012-12-18	0
100.75	15.75	2012-12-19	0
100.75	15.75	2012-12-20	0
100.75	15.75	2012-12-21	0
100.75	15.75	2012-12-22	0
100.75	15.75	2012-12-23	0
100.75	15.75	2012-12-24	0
100.75	15.75	2012-12-25	0
100.75	15.75	2012-12-26	0
100.75	15.75	2012-12-27	3.84204330444336
100.75	15.75	2012-12-28	0
100.75	15.75	2012-12-29	0.885172748565674
100.75	15.75	2012-12-30	0
100.75	15.75	2012-12-31	0
100.75	15.75	2013-01-01	0
100.75	15.75	2013-01-02	0
100.75	15.75	2013-01-03	0
100.75	15.75	2013-01-04	0
100.75	15.75	2013-01-05	0.0399753928184509
100.75	15.75	2013-01-06	0.386897087097168
100.75	15.75	2013-01-07	2.40721797943115
100.75	15.75	2013-01-08	0.0377702265977859
100.75	15.75	2013-01-09	0.873807907104492
100.75	15.75	2013-01-10	0.0427061796188355
100.75	15.75	2013-01-11	1.78024845123291
100.75	15.75	2013-01-12	0
100.75	15.75	2013-01-13	0
100.75	15.75	2013-01-14	0.0284116297960281
100.75	15.75	2013-01-15	0
100.75	15.75	2013-01-16	0
100.75	15.75	2013-01-17	0
100.75	15.75	2013-01-18	0
100.75	15.75	2013-01-19	0
100.75	15.75	2013-01-20	0
100.75	15.75	2013-01-21	0
100.75	15.75	2013-01-22	0
100.75	15.75	2013-01-23	0
100.75	15.75	2013-01-24	0
100.75	15.75	2013-01-25	0
100.75	15.75	2013-01-26	0
100.75	15.75	2013-01-27	0
100.75	15.75	2013-01-28	0
100.75	15.75	2013-01-29	0
100.75	15.75	2013-01-30	0
100.75	15.75	2013-01-31	0
100.75	15.75	2013-02-01	0
100.75	15.75	2013-02-02	0
100.75	15.75	2013-02-03	0
100.75	15.75	2013-02-04	0
100.75	15.75	2013-02-05	0
100.75	15.75	2013-02-06	0
100.75	15.75	2013-02-07	0
100.75	15.75	2013-02-08	0
100.75	15.75	2013-02-09	0
100.75	15.75	2013-02-10	0
100.75	15.75	2013-02-11	0
100.75	15.75	2013-02-12	0
100.75	15.75	2013-02-13	0
100.75	15.75	2013-02-14	0
100.75	15.75	2013-02-15	0
100.75	15.75	2013-02-16	0
100.75	15.75	2013-02-17	0
100.75	15.75	2013-02-18	0
100.75	15.75	2013-02-19	0
100.75	15.75	2013-02-20	0
100.75	15.75	2013-02-21	0
100.75	15.75	2013-02-22	1.55399808883667
100.75	15.75	2013-02-23	0
100.75	15.75	2013-02-24	2.17158164978027
100.75	15.75	2013-02-25	0.0734470665454865
100.75	15.75	2013-02-26	0
100.75	15.75	2013-02-27	0
100.75	15.75	2013-02-28	0
100.75	15.75	2013-03-01	0
100.75	15.75	2013-03-02	0
100.75	15.75	2013-03-03	0
100.75	15.75	2013-03-04	0
100.75	15.75	2013-03-05	0.426624488830566
100.75	15.75	2013-03-06	0
100.75	15.75	2013-03-07	0
100.75	15.75	2013-03-08	0
100.75	15.75	2013-03-09	0
100.75	15.75	2013-03-10	0.123439288139343
100.75	15.75	2013-03-11	0
100.75	15.75	2013-03-12	0
100.75	15.75	2013-03-13	0
100.75	15.75	2013-03-14	0
100.75	15.75	2013-03-15	0
100.75	15.75	2013-03-16	2.10760860443115
100.75	15.75	2013-03-17	0
100.75	15.75	2013-03-18	0
100.75	15.75	2013-03-19	0
100.75	15.75	2013-03-20	0
100.75	15.75	2013-03-21	0
100.75	15.75	2013-03-22	0
100.75	15.75	2013-03-23	0
100.75	15.75	2013-03-24	0
100.75	15.75	2013-03-25	0
100.75	15.75	2013-03-26	0
100.75	15.75	2013-03-27	0
100.75	15.75	2013-03-28	0
100.75	15.75	2013-03-29	0
100.75	15.75	2013-03-30	0.231631565093994
100.75	15.75	2013-03-31	0
100.75	15.75	2013-04-01	0.269017696380615
100.75	15.75	2013-04-02	0.466865158081055
100.75	15.75	2013-04-03	0
100.75	15.75	2013-04-04	0
100.75	15.75	2013-04-05	0.311488938331604
100.75	15.75	2013-04-06	0
100.75	15.75	2013-04-07	0
100.75	15.75	2013-04-08	2.82924137115479
100.75	15.75	2013-04-09	0
100.75	15.75	2013-04-10	3.33464660644531
100.75	15.75	2013-04-11	1.29006242752075
100.75	15.75	2013-04-12	0.676821947097778
100.75	15.75	2013-04-13	6.60907211303711
100.75	15.75	2013-04-14	1.2248571395874
100.75	15.75	2013-04-15	6.01175308227539
100.75	15.75	2013-04-16	0
100.75	15.75	2013-04-17	0.609911012649536
100.75	15.75	2013-04-18	0
100.75	15.75	2013-04-19	0
100.75	15.75	2013-04-20	0.198659026622772
100.75	15.75	2013-04-21	0.122952926158905
100.75	15.75	2013-04-22	0.0384400516748428
100.75	15.75	2013-04-23	5.85973320007324
100.75	15.75	2013-04-24	0
100.75	15.75	2013-04-25	0
100.75	15.75	2013-04-26	0.0638377606868744
100.75	15.75	2013-04-27	0
100.75	15.75	2013-04-28	0
100.75	15.75	2013-04-29	0
100.75	15.75	2013-04-30	0
100.75	15.75	2013-05-01	2.47166290283203
100.75	15.75	2013-05-02	0.0913825213909149
100.75	15.75	2013-05-03	0
100.75	15.75	2013-05-04	3.17491569519043
100.75	15.75	2013-05-05	1.1318060874939
100.75	15.75	2013-05-06	0.451621961593628
100.75	15.75	2013-05-07	0.720127487182617
100.75	15.75	2013-05-08	0.0211778953671455
100.75	15.75	2013-05-09	0
100.75	15.75	2013-05-10	3.23593902587891
100.75	15.75	2013-05-11	1.71946029663086
100.75	15.75	2013-05-12	0.640373277664185
100.75	15.75	2013-05-13	0.815333938598633
100.75	15.75	2013-05-14	0
100.75	15.75	2013-05-15	1.95859870910645
100.75	15.75	2013-05-16	0.970687580108643
100.75	15.75	2013-05-17	4.24249267578125
100.75	15.75	2013-05-18	2.67504768371582
100.75	15.75	2013-05-19	3.53571929931641
100.75	15.75	2013-05-20	3.98480606079102
100.75	15.75	2013-05-21	0.318830704689026
100.75	15.75	2013-05-22	1.74474067687988
100.75	15.75	2013-05-23	1.60314064025879
100.75	15.75	2013-05-24	0.0387722015380859
100.75	15.75	2013-05-25	2.9566873550415
100.75	15.75	2013-05-26	0.0281126409769058
100.75	15.75	2013-05-27	0.129572737216949
100.75	15.75	2013-05-28	0.0325704753398895
100.75	15.75	2013-05-29	1.79627857208252
100.75	15.75	2013-05-30	0
100.75	15.75	2013-05-31	4.02397994995117
100.75	15.75	2013-06-01	0.0387015998363495
100.75	15.75	2013-06-02	3.74799995422363
100.75	15.75	2013-06-03	0.176326704025269
100.75	15.75	2013-06-04	3.18290061950684
100.75	15.75	2013-06-05	2.11734714508057
100.75	15.75	2013-06-06	0.293744039535522
100.75	15.75	2013-06-07	27.6241790771484
100.75	15.75	2013-06-08	0.0430451631546021
100.75	15.75	2013-06-09	1.37328186035156
100.75	15.75	2013-06-10	2.26005382537842
100.75	15.75	2013-06-11	0.517753458023071
100.75	15.75	2013-06-12	5.15016822814941
100.75	15.75	2013-06-13	18.4748947143555
100.75	15.75	2013-06-14	10.8091850280762
100.75	15.75	2013-06-15	12.4303504943848
100.75	15.75	2013-06-16	12.0856979370117
100.75	15.75	2013-06-17	18.1969085693359
100.75	15.75	2013-06-18	2.44525985717773
100.75	15.75	2013-06-19	0
100.75	15.75	2013-06-20	0.339854621887207
100.75	15.75	2013-06-21	2.21062164306641
100.75	15.75	2013-06-22	2.39254970550537
100.75	15.75	2013-06-23	1.59689435958862
100.75	15.75	2013-06-24	1.91077880859375
100.75	15.75	2013-06-25	0
100.75	15.75	2013-06-26	0
100.75	15.75	2013-06-27	0.116310036182404
100.75	15.75	2013-06-28	0
100.75	15.75	2013-06-29	0.0622999846935272
100.75	15.75	2013-06-30	0
100.75	15.75	2013-07-01	0.0738887786865234
100.75	15.75	2013-07-02	0.329599785804749
100.75	15.75	2013-07-03	0.785451745986938
100.75	15.75	2013-07-04	0.734561252593994
100.75	15.75	2013-07-05	2.83881988525391
100.75	15.75	2013-07-06	1.05916423797607
100.75	15.75	2013-07-07	2.32258968353271
100.75	15.75	2013-07-08	3.37157287597656
100.75	15.75	2013-07-09	1.04174585342407
100.75	15.75	2013-07-10	0
100.75	15.75	2013-07-11	0
100.75	15.75	2013-07-12	0
100.75	15.75	2013-07-13	0
100.75	15.75	2013-07-14	1.46577453613281
100.75	15.75	2013-07-15	6.65116271972656
100.75	15.75	2013-07-16	6.02927856445312
100.75	15.75	2013-07-17	10.76474609375
100.75	15.75	2013-07-18	1.06259899139404
100.75	15.75	2013-07-19	35.3906341552734
100.75	15.75	2013-07-20	1.73155822753906
100.75	15.75	2013-07-21	3.76300888061523
100.75	15.75	2013-07-22	1.26319427490234
100.75	15.75	2013-07-23	5.38565940856934
100.75	15.75	2013-07-24	4.06338195800781
100.75	15.75	2013-07-25	3.66459655761719
100.75	15.75	2013-07-26	0
100.75	15.75	2013-07-27	0.35389358997345
100.75	15.75	2013-07-28	0
100.75	15.75	2013-07-29	5.48790092468262
100.75	15.75	2013-07-30	0
100.75	15.75	2013-07-31	3.16463718414307
100.75	15.75	2013-08-01	3.5238353729248
100.75	15.75	2013-08-02	4.02595176696777
100.75	15.75	2013-08-03	4.74855041503906
100.75	15.75	2013-08-04	0.130331158638
100.75	15.75	2013-08-05	0.0620314061641693
100.75	15.75	2013-08-06	0.988769054412842
100.75	15.75	2013-08-07	4.3434513092041
100.75	15.75	2013-08-08	0.39816517829895
100.75	15.75	2013-08-09	2.26405086517334
100.75	15.75	2013-08-10	3.88561973571777
100.75	15.75	2013-08-11	7.93631973266602
100.75	15.75	2013-08-12	5.33497848510742
100.75	15.75	2013-08-13	10.3870979309082
100.75	15.75	2013-08-14	0
100.75	15.75	2013-08-15	0
100.75	15.75	2013-08-16	0.198869061470032
100.75	15.75	2013-08-17	0
100.75	15.75	2013-08-18	0.738499975204468
100.75	15.75	2013-08-19	0
100.75	15.75	2013-08-20	0
100.75	15.75	2013-08-21	0
100.75	15.75	2013-08-22	0.803693199157715
100.75	15.75	2013-08-23	4.00163955688477
100.75	15.75	2013-08-24	1.65558738708496
100.75	15.75	2013-08-25	4.9824275970459
100.75	15.75	2013-08-26	0.581884765625
100.75	15.75	2013-08-27	1.27243957519531
100.75	15.75	2013-08-28	2.20352382659912
100.75	15.75	2013-08-29	0.62637095451355
100.75	15.75	2013-08-30	0.0224645659327507
100.75	15.75	2013-08-31	0
100.75	15.75	2013-09-01	0
100.75	15.75	2013-09-02	0
100.75	15.75	2013-09-03	0
100.75	15.75	2013-09-04	0
100.75	15.75	2013-09-05	0.773274040222168
100.75	15.75	2013-09-06	2.87331848144531
100.75	15.75	2013-09-07	2.81843605041504
100.75	15.75	2013-09-08	1.32228422164917
100.75	15.75	2013-09-09	2.65518169403076
100.75	15.75	2013-09-10	5.56964225769043
100.75	15.75	2013-09-11	5.44510154724121
100.75	15.75	2013-09-12	1.80651550292969
100.75	15.75	2013-09-13	0.143190789222717
100.75	15.75	2013-09-14	3.61379013061523
100.75	15.75	2013-09-15	0.570038938522339
100.75	15.75	2013-09-16	0.95415563583374
100.75	15.75	2013-09-17	0.67611255645752
100.75	15.75	2013-09-18	3.9920539855957
100.75	15.75	2013-09-19	6.6537353515625
100.75	15.75	2013-09-20	8.14797439575195
100.75	15.75	2013-09-21	9.67711868286133
100.75	15.75	2013-09-22	4.97882423400879
100.75	15.75	2013-09-23	3.98072509765625
100.75	15.75	2013-09-24	1.99931316375732
100.75	15.75	2013-09-25	1.22183046340942
100.75	15.75	2013-09-26	0.0397816210985184
100.75	15.75	2013-09-27	8.90914916992188
100.75	15.75	2013-09-28	0.836545658111572
100.75	15.75	2013-09-29	2.5010160446167
100.75	15.75	2013-09-30	3.90763664245605
100.75	15.75	2013-10-01	7.83313064575195
100.75	15.75	2013-10-02	7.74057464599609
100.75	15.75	2013-10-03	3.79862899780273
100.75	15.75	2013-10-04	1.90647621154785
100.75	15.75	2013-10-05	12.6909355163574
100.75	15.75	2013-10-06	45.0946411132812
100.75	15.75	2013-10-07	5.42891120910645
100.75	15.75	2013-10-08	4.13498497009277
100.75	15.75	2013-10-09	5.34411506652832
100.75	15.75	2013-10-10	4.63261566162109
100.75	15.75	2013-10-11	13.8863006591797
100.75	15.75	2013-10-12	1.63562469482422
100.75	15.75	2013-10-13	0.847768974304199
100.75	15.75	2013-10-14	0
100.75	15.75	2013-10-15	0.89179801940918
100.75	15.75	2013-10-16	8.47729263305664
100.75	15.75	2013-10-17	0
100.75	15.75	2013-10-18	4.00415153503418
100.75	15.75	2013-10-19	5.0616325378418
100.75	15.75	2013-10-20	0
100.75	15.75	2013-10-21	0.35685977935791
100.75	15.75	2013-10-22	0.618952083587647
100.75	15.75	2013-10-23	5.26302375793457
100.75	15.75	2013-10-24	0
100.75	15.75	2013-10-25	0
100.75	15.75	2013-10-26	0.445813369750977
100.75	15.75	2013-10-27	2.59664897918701
100.75	15.75	2013-10-28	0
100.75	15.75	2013-10-29	0.869589328765869
100.75	15.75	2013-10-30	3.58899688720703
100.75	15.75	2013-10-31	1.4120267868042
100.75	15.75	2013-11-01	0
100.75	15.75	2013-11-02	0
100.75	15.75	2013-11-03	0
100.75	15.75	2013-11-04	0
100.75	15.75	2013-11-05	0
100.75	15.75	2013-11-06	0.612765741348267
100.75	15.75	2013-11-07	12.1360397338867
100.75	15.75	2013-11-08	1.15150356292725
100.75	15.75	2013-11-09	0.301117277145386
100.75	15.75	2013-11-10	0.716664171218872
100.75	15.75	2013-11-11	0.363761711120605
100.75	15.75	2013-11-12	0
100.75	15.75	2013-11-13	1.31156139373779
100.75	15.75	2013-11-14	0.705432653427124
100.75	15.75	2013-11-15	4.66728782653809
100.75	15.75	2013-11-16	0
100.75	15.75	2013-11-17	7.71976089477539
100.75	15.75	2013-11-18	0
100.75	15.75	2013-11-19	0.415849018096924
100.75	15.75	2013-11-20	7.12538604736328
100.75	15.75	2013-11-21	3.49767608642578
100.75	15.75	2013-11-22	0.84314432144165
100.75	15.75	2013-11-23	26.9521057128906
100.75	15.75	2013-11-24	6.48319396972656
100.75	15.75	2013-11-25	0
100.75	15.75	2013-11-26	3.2547737121582
100.75	15.75	2013-11-27	6.98670959472656
100.75	15.75	2013-11-28	1.51061067581177
100.75	15.75	2013-11-29	0.17602356672287
100.75	15.75	2013-11-30	0
100.75	15.75	2013-12-01	0
100.75	15.75	2013-12-02	0
100.75	15.75	2013-12-03	0
100.75	15.75	2013-12-04	0
100.75	15.75	2013-12-05	0
100.75	15.75	2013-12-06	0
100.75	15.75	2013-12-07	0
100.75	15.75	2013-12-08	0
100.75	15.75	2013-12-09	0
100.75	15.75	2013-12-10	0
100.75	15.75	2013-12-11	0
100.75	15.75	2013-12-12	0
100.75	15.75	2013-12-13	1.36440515518188
100.75	15.75	2013-12-14	1.35007238388062
100.75	15.75	2013-12-15	0.168126833438873
100.75	15.75	2013-12-16	1.42605400085449
100.75	15.75	2013-12-17	3.70207443237305
100.75	15.75	2013-12-18	0.516515636444092
100.75	15.75	2013-12-19	0
100.75	15.75	2013-12-20	0
100.75	15.75	2013-12-21	1.03683271408081
100.75	15.75	2013-12-22	0.125442910194397
100.75	15.75	2013-12-23	0
100.75	15.75	2013-12-24	0
100.75	15.75	2013-12-25	0
100.75	15.75	2013-12-26	0
100.75	15.75	2013-12-27	0
100.75	15.75	2013-12-28	0
100.75	15.75	2013-12-29	0
100.75	15.75	2013-12-30	0
100.75	15.75	2013-12-31	0
100.75	15.75	2014-01-01	0
100.75	15.75	2014-01-02	0
100.75	15.75	2014-01-03	0
100.75	15.75	2014-01-04	0
100.75	15.75	2014-01-05	0.0914317011833191
100.75	15.75	2014-01-06	0
100.75	15.75	2014-01-07	0
100.75	15.75	2014-01-08	0.0437857449054718
100.75	15.75	2014-01-09	0
100.75	15.75	2014-01-10	0
100.75	15.75	2014-01-11	0
100.75	15.75	2014-01-12	0
100.75	15.75	2014-01-13	0
100.75	15.75	2014-01-14	0
100.75	15.75	2014-01-15	0
100.75	15.75	2014-01-16	0
100.75	15.75	2014-01-17	0
100.75	15.75	2014-01-18	0
100.75	15.75	2014-01-19	0
100.75	15.75	2014-01-20	0
100.75	15.75	2014-01-21	0
100.75	15.75	2014-01-22	0.451218032836914
100.75	15.75	2014-01-23	0
100.75	15.75	2014-01-24	0
100.75	15.75	2014-01-25	0
100.75	15.75	2014-01-26	0
100.75	15.75	2014-01-27	0
100.75	15.75	2014-01-28	0
100.75	15.75	2014-01-29	0
100.75	15.75	2014-01-30	0
100.75	15.75	2014-01-31	0
100.75	15.75	2014-02-01	0
100.75	15.75	2014-02-02	0
100.75	15.75	2014-02-03	0
100.75	15.75	2014-02-04	0
100.75	15.75	2014-02-05	0
100.75	15.75	2014-02-06	0
100.75	15.75	2014-02-07	0
100.75	15.75	2014-02-08	0
100.75	15.75	2014-02-09	0
100.75	15.75	2014-02-10	0
100.75	15.75	2014-02-11	0
100.75	15.75	2014-02-12	0
100.75	15.75	2014-02-13	0
100.75	15.75	2014-02-14	0
100.75	15.75	2014-02-15	0
100.75	15.75	2014-02-16	0
100.75	15.75	2014-02-17	0
100.75	15.75	2014-02-18	0
100.75	15.75	2014-02-19	0
100.75	15.75	2014-02-20	0
100.75	15.75	2014-02-21	0
100.75	15.75	2014-02-22	0
100.75	15.75	2014-02-23	0
100.75	15.75	2014-02-24	0
100.75	15.75	2014-02-25	0
100.75	15.75	2014-02-26	0
100.75	15.75	2014-02-27	0.0268293738365173
100.75	15.75	2014-02-28	0
100.75	15.75	2014-03-01	0
100.75	15.75	2014-03-02	0
100.75	15.75	2014-03-03	0
100.75	15.75	2014-03-04	0
100.75	15.75	2014-03-05	0
100.75	15.75	2014-03-06	0
100.75	15.75	2014-03-07	0
100.75	15.75	2014-03-08	0
100.75	15.75	2014-03-09	0
100.75	15.75	2014-03-10	0
100.75	15.75	2014-03-11	0
100.75	15.75	2014-03-12	0
100.75	15.75	2014-03-13	0
100.75	15.75	2014-03-14	0
100.75	15.75	2014-03-15	0
100.75	15.75	2014-03-16	0
100.75	15.75	2014-03-17	0
100.75	15.75	2014-03-18	0
100.75	15.75	2014-03-19	0
100.75	15.75	2014-03-20	0
100.75	15.75	2014-03-21	0.346577167510986
100.75	15.75	2014-03-22	1.31924066543579
100.75	15.75	2014-03-23	0
100.75	15.75	2014-03-24	0.396062874794006
100.75	15.75	2014-03-25	0
100.75	15.75	2014-03-26	0
100.75	15.75	2014-03-27	0
100.75	15.75	2014-03-28	0.531068754196167
100.75	15.75	2014-03-29	0
100.75	15.75	2014-03-30	0
100.75	15.75	2014-03-31	0
100.75	15.75	2014-04-01	0
100.75	15.75	2014-04-02	0
100.75	15.75	2014-04-03	0
100.75	15.75	2014-04-04	0
100.75	15.75	2014-04-05	0.25033814907074
100.75	15.75	2014-04-06	0.0527271330356598
100.75	15.75	2014-04-07	0
100.75	15.75	2014-04-08	0.219278383255005
100.75	15.75	2014-04-09	0
100.75	15.75	2014-04-10	0.183832895755768
100.75	15.75	2014-04-11	0
100.75	15.75	2014-04-12	1.94134616851807
100.75	15.75	2014-04-13	0
100.75	15.75	2014-04-14	0.799940776824951
100.75	15.75	2014-04-15	0
100.75	15.75	2014-04-16	1.06624937057495
100.75	15.75	2014-04-17	0.0360108196735382
100.75	15.75	2014-04-18	0
100.75	15.75	2014-04-19	0
100.75	15.75	2014-04-20	0
100.75	15.75	2014-04-21	0
100.75	15.75	2014-04-22	0
100.75	15.75	2014-04-23	0.37137188911438
100.75	15.75	2014-04-24	0
100.75	15.75	2014-04-25	0
100.75	15.75	2014-04-26	0
100.75	15.75	2014-04-27	0
100.75	15.75	2014-04-28	0
100.75	15.75	2014-04-29	8.9691047668457
100.75	15.75	2014-04-30	0
100.75	15.75	2014-05-01	0
100.75	15.75	2014-05-02	0.204636931419373
100.75	15.75	2014-05-03	0.573808717727661
100.75	15.75	2014-05-04	0.472020769119263
100.75	15.75	2014-05-05	1.32225685119629
100.75	15.75	2014-05-06	1.91261005401611
100.75	15.75	2014-05-07	0
100.75	15.75	2014-05-08	2.39611396789551
100.75	15.75	2014-05-09	0
100.75	15.75	2014-05-10	0
100.75	15.75	2014-05-11	0
100.75	15.75	2014-05-12	5.33750267028809
100.75	15.75	2014-05-13	0.14018040895462
100.75	15.75	2014-05-14	0.263444304466248
100.75	15.75	2014-05-15	3.18570652008057
100.75	15.75	2014-05-16	2.25718784332275
100.75	15.75	2014-05-17	0
100.75	15.75	2014-05-18	1.98429126739502
100.75	15.75	2014-05-19	0
100.75	15.75	2014-05-20	0.303194355964661
100.75	15.75	2014-05-21	3.81622200012207
100.75	15.75	2014-05-22	0.229214358329773
100.75	15.75	2014-05-23	8.98729400634766
100.75	15.75	2014-05-24	0.158343601226807
100.75	15.75	2014-05-25	4.5255069732666
100.75	15.75	2014-05-26	0.89351224899292
100.75	15.75	2014-05-27	0
100.75	15.75	2014-05-28	0.125684309005737
100.75	15.75	2014-05-29	0
100.75	15.75	2014-05-30	0
100.75	15.75	2014-05-31	2.56142616271973
100.75	15.75	2014-06-01	0.134691488742828
100.75	15.75	2014-06-02	3.85516128540039
100.75	15.75	2014-06-03	2.42512855529785
100.75	15.75	2014-06-04	2.214573097229
100.75	15.75	2014-06-05	2.0378396987915
100.75	15.75	2014-06-06	5.50865516662598
100.75	15.75	2014-06-07	2.44869060516357
100.75	15.75	2014-06-08	0
100.75	15.75	2014-06-09	0.298176741600037
100.75	15.75	2014-06-10	0
100.75	15.75	2014-06-11	3.9870735168457
100.75	15.75	2014-06-12	5.61675338745117
100.75	15.75	2014-06-13	6.33687248229981
100.75	15.75	2014-06-14	5.06430053710938
100.75	15.75	2014-06-15	0.823012447357178
100.75	15.75	2014-06-16	2.05753650665283
100.75	15.75	2014-06-17	2.16826972961426
100.75	15.75	2014-06-18	4.49876594543457
100.75	15.75	2014-06-19	1.00422534942627
100.75	15.75	2014-06-20	0.551019763946533
100.75	15.75	2014-06-21	11.192049407959
100.75	15.75	2014-06-22	29.5460968017578
100.75	15.75	2014-06-23	3.36005210876465
100.75	15.75	2014-06-24	9.32797698974609
100.75	15.75	2014-06-25	2.34939823150635
100.75	15.75	2014-06-26	0.644750881195068
100.75	15.75	2014-06-27	0
100.75	15.75	2014-06-28	3.78584022521973
100.75	15.75	2014-06-29	5.80307807922363
100.75	15.75	2014-06-30	1.71259250640869
100.75	15.75	2014-07-01	0.476506662368774
100.75	15.75	2014-07-02	1.8648494720459
100.75	15.75	2014-07-03	0
100.75	15.75	2014-07-04	0.526144742965698
100.75	15.75	2014-07-05	3.20865898132324
100.75	15.75	2014-07-06	1.15011310577393
100.75	15.75	2014-07-07	3.74021415710449
100.75	15.75	2014-07-08	3.06700897216797
100.75	15.75	2014-07-09	2.43599109649658
100.75	15.75	2014-07-10	0.999566173553467
100.75	15.75	2014-07-11	0.718788242340088
100.75	15.75	2014-07-12	0.467562484741211
100.75	15.75	2014-07-13	9.40510711669922
100.75	15.75	2014-07-14	1.68945407867432
100.75	15.75	2014-07-15	0.368203830718994
100.75	15.75	2014-07-16	5.77672729492187
100.75	15.75	2014-07-17	0.292680478096008
100.75	15.75	2014-07-18	3.61943664550781
100.75	15.75	2014-07-19	0.488080310821533
100.75	15.75	2014-07-20	0.261910271644592
100.75	15.75	2014-07-21	3.51519050598145
100.75	15.75	2014-07-22	8.31375579833984
100.75	15.75	2014-07-23	17.3152877807617
100.75	15.75	2014-07-24	4.06620597839355
100.75	15.75	2014-07-25	1.96122360229492
100.75	15.75	2014-07-26	0.704457759857178
100.75	15.75	2014-07-27	2.33223400115967
100.75	15.75	2014-07-28	4.07630462646484
100.75	15.75	2014-07-29	2.75908393859863
100.75	15.75	2014-07-30	10.635107421875
100.75	15.75	2014-07-31	9.14826278686524
100.75	15.75	2014-08-01	7.53502731323242
100.75	15.75	2014-08-02	0.234172773361206
100.75	15.75	2014-08-03	1.6311897277832
100.75	15.75	2014-08-04	1.74117679595947
100.75	15.75	2014-08-05	1.48805408477783
100.75	15.75	2014-08-06	1.68495826721191
100.75	15.75	2014-08-07	0.575439643859863
100.75	15.75	2014-08-08	0
100.75	15.75	2014-08-09	0.356523394584656
100.75	15.75	2014-08-10	0
100.75	15.75	2014-08-11	0
100.75	15.75	2014-08-12	0
100.75	15.75	2014-08-13	0
100.75	15.75	2014-08-14	0
100.75	15.75	2014-08-15	3.74165382385254
100.75	15.75	2014-08-16	0
100.75	15.75	2014-08-17	0.0258544504642487
100.75	15.75	2014-08-18	0
100.75	15.75	2014-08-19	1.00929203033447
100.75	15.75	2014-08-20	0.882283973693848
100.75	15.75	2014-08-21	0
100.75	15.75	2014-08-22	4.48704071044922
100.75	15.75	2014-08-23	0.192931711673737
100.75	15.75	2014-08-24	0.493026971817017
100.75	15.75	2014-08-25	2.68629455566406
100.75	15.75	2014-08-26	2.6297981262207
100.75	15.75	2014-08-27	2.23433666229248
100.75	15.75	2014-08-28	7.09245300292969
100.75	15.75	2014-08-29	2.48372001647949
100.75	15.75	2014-08-30	0.875442504882812
100.75	15.75	2014-08-31	2.49670524597168
100.75	15.75	2014-09-01	1.96020698547363
100.75	15.75	2014-09-02	1.17205839157104
100.75	15.75	2014-09-03	0
100.75	15.75	2014-09-04	0.0401593446731567
100.75	15.75	2014-09-05	1.74156150817871
100.75	15.75	2014-09-06	4.53554649353027
100.75	15.75	2014-09-07	3.17612743377686
100.75	15.75	2014-09-08	32.7267059326172
100.75	15.75	2014-09-09	0.783679294586182
100.75	15.75	2014-09-10	7.50419692993164
100.75	15.75	2014-09-11	0
100.75	15.75	2014-09-12	1.44422216415405
100.75	15.75	2014-09-13	1.35573015213013
100.75	15.75	2014-09-14	0.713909530639648
100.75	15.75	2014-09-15	4.70089302062988
100.75	15.75	2014-09-16	12.1649696350098
100.75	15.75	2014-09-17	2.61039237976074
100.75	15.75	2014-09-18	0.611308813095093
100.75	15.75	2014-09-19	0
100.75	15.75	2014-09-20	0
100.75	15.75	2014-09-21	0.8512939453125
100.75	15.75	2014-09-22	0
100.75	15.75	2014-09-23	0
100.75	15.75	2014-09-24	0
100.75	15.75	2014-09-25	0.0289229094982147
100.75	15.75	2014-09-26	0.241148066520691
100.75	15.75	2014-09-27	0.224885106086731
100.75	15.75	2014-09-28	4.71535720825195
100.75	15.75	2014-09-29	1.31430635452271
100.75	15.75	2014-09-30	5.25988960266113
100.75	15.75	2014-10-01	3.91205673217773
100.75	15.75	2014-10-02	3.85793609619141
100.75	15.75	2014-10-03	0.387550401687622
100.75	15.75	2014-10-04	3.03094425201416
100.75	15.75	2014-10-05	11.9651748657227
100.75	15.75	2014-10-06	24.47783203125
100.75	15.75	2014-10-07	1.26115627288818
100.75	15.75	2014-10-08	5.24136543273926
100.75	15.75	2014-10-09	5.19115867614746
100.75	15.75	2014-10-10	0
100.75	15.75	2014-10-11	13.8325653076172
100.75	15.75	2014-10-12	0
100.75	15.75	2014-10-13	2.47594261169434
100.75	15.75	2014-10-14	2.29524154663086
100.75	15.75	2014-10-15	0
100.75	15.75	2014-10-16	0.799486780166626
100.75	15.75	2014-10-17	2.51751194000244
100.75	15.75	2014-10-18	9.02288589477539
100.75	15.75	2014-10-19	1.69016895294189
100.75	15.75	2014-10-20	2.67421321868896
100.75	15.75	2014-10-21	0
100.75	15.75	2014-10-22	1.25136651992798
100.75	15.75	2014-10-23	9.85131683349609
100.75	15.75	2014-10-24	3.52321701049805
100.75	15.75	2014-10-25	1.63569488525391
100.75	15.75	2014-10-26	0
100.75	15.75	2014-10-27	0
100.75	15.75	2014-10-28	2.88918285369873
100.75	15.75	2014-10-29	1.09347906112671
100.75	15.75	2014-10-30	0.489909362792969
100.75	15.75	2014-10-31	4.16265296936035
100.75	15.75	2014-11-01	6.8912956237793
100.75	15.75	2014-11-02	4.02062568664551
100.75	15.75	2014-11-03	18.6989105224609
100.75	15.75	2014-11-04	3.21926803588867
100.75	15.75	2014-11-05	0.274813294410706
100.75	15.75	2014-11-06	0.362762641906738
100.75	15.75	2014-11-07	4.80737800598145
100.75	15.75	2014-11-08	31.3054443359375
100.75	15.75	2014-11-09	0
100.75	15.75	2014-11-10	0
100.75	15.75	2014-11-11	0.135732555389404
100.75	15.75	2014-11-12	0.876273632049561
100.75	15.75	2014-11-13	0.739406061172485
100.75	15.75	2014-11-14	0
100.75	15.75	2014-11-15	0
100.75	15.75	2014-11-16	3.06600036621094
100.75	15.75	2014-11-17	0
100.75	15.75	2014-11-18	0
100.75	15.75	2014-11-19	0.502414751052856
100.75	15.75	2014-11-20	0.987443161010742
100.75	15.75	2014-11-21	0.154715394973755
100.75	15.75	2014-11-22	8.93179779052734
100.75	15.75	2014-11-23	0
100.75	15.75	2014-11-24	0
100.75	15.75	2014-11-25	0.144506597518921
100.75	15.75	2014-11-26	0.783689594268799
100.75	15.75	2014-11-27	16.5953475952148
100.75	15.75	2014-11-28	0
100.75	15.75	2014-11-29	0
100.75	15.75	2014-11-30	0
100.75	15.75	2014-12-01	4.36588325500488
100.75	15.75	2014-12-02	4.37537307739258
100.75	15.75	2014-12-03	0
100.75	15.75	2014-12-04	1.09467372894287
100.75	15.75	2014-12-05	7.48264007568359
100.75	15.75	2014-12-06	0.0353666126728058
100.75	15.75	2014-12-07	1.09570426940918
100.75	15.75	2014-12-08	0
100.75	15.75	2014-12-09	0
100.75	15.75	2014-12-10	0
100.75	15.75	2014-12-11	0
100.75	15.75	2014-12-12	0
100.75	15.75	2014-12-13	1.93690299987793
100.75	15.75	2014-12-14	0
100.75	15.75	2014-12-15	0
100.75	15.75	2014-12-16	5.54155082702637
100.75	15.75	2014-12-17	0
100.75	15.75	2014-12-18	0
100.75	15.75	2014-12-19	0.135154414176941
100.75	15.75	2014-12-20	0.0287058174610138
100.75	15.75	2014-12-21	0
100.75	15.75	2014-12-22	0
100.75	15.75	2014-12-23	0
100.75	15.75	2014-12-24	0.138320088386536
100.75	15.75	2014-12-25	0
100.75	15.75	2014-12-26	0.0638083755970001
100.75	15.75	2014-12-27	0
100.75	15.75	2014-12-28	0
100.75	15.75	2014-12-29	0
100.75	15.75	2014-12-30	0
100.75	15.75	2014-12-31	0
100.75	15.75	2015-01-01	0
100.75	15.75	2015-01-02	0
100.75	15.75	2015-01-03	0
100.75	15.75	2015-01-04	0
100.75	15.75	2015-01-05	0.863618850708008
100.75	15.75	2015-01-06	1.90543918609619
100.75	15.75	2015-01-07	0
100.75	15.75	2015-01-08	0.644093322753906
100.75	15.75	2015-01-09	0
100.75	15.75	2015-01-10	0
100.75	15.75	2015-01-11	0
100.75	15.75	2015-01-12	0
100.75	15.75	2015-01-13	0
100.75	15.75	2015-01-14	0
100.75	15.75	2015-01-15	0
100.75	15.75	2015-01-16	0
100.75	15.75	2015-01-17	0
100.75	15.75	2015-01-18	0
100.75	15.75	2015-01-19	0
100.75	15.75	2015-01-20	0
100.75	15.75	2015-01-21	0
100.75	15.75	2015-01-22	0
100.75	15.75	2015-01-23	0
100.75	15.75	2015-01-24	0.0612703680992126
100.75	15.75	2015-01-25	0
100.75	15.75	2015-01-26	0
100.75	15.75	2015-01-27	0
100.75	15.75	2015-01-28	0
100.75	15.75	2015-01-29	0
100.75	15.75	2015-01-30	0
100.75	15.75	2015-01-31	0
100.75	15.75	2015-02-01	0
100.75	15.75	2015-02-02	0
100.75	15.75	2015-02-03	0
100.75	15.75	2015-02-04	0
100.75	15.75	2015-02-05	0
100.75	15.75	2015-02-06	0
100.75	15.75	2015-02-07	0
100.75	15.75	2015-02-08	0
100.75	15.75	2015-02-09	0
100.75	15.75	2015-02-10	0
100.75	15.75	2015-02-11	0
100.75	15.75	2015-02-12	0
100.75	15.75	2015-02-13	0
100.75	15.75	2015-02-14	0
100.75	15.75	2015-02-15	0
100.75	15.75	2015-02-16	0
100.75	15.75	2015-02-17	0
100.75	15.75	2015-02-18	0.417800617218018
100.75	15.75	2015-02-19	0.769618463516235
100.75	15.75	2015-02-20	0
100.75	15.75	2015-02-21	0
100.75	15.75	2015-02-22	0
100.75	15.75	2015-02-23	0
100.75	15.75	2015-02-24	0
100.75	15.75	2015-02-25	0
100.75	15.75	2015-02-26	0
100.75	15.75	2015-02-27	0
100.75	15.75	2015-02-28	0
100.75	15.75	2015-03-01	0
100.75	15.75	2015-03-02	0
100.75	15.75	2015-03-03	0
100.75	15.75	2015-03-04	0
100.75	15.75	2015-03-05	0
100.75	15.75	2015-03-06	0
100.75	15.75	2015-03-07	0
100.75	15.75	2015-03-08	0.115542721748352
100.75	15.75	2015-03-09	0
100.75	15.75	2015-03-10	0.0817475616931915
100.75	15.75	2015-03-11	0
100.75	15.75	2015-03-12	0
100.75	15.75	2015-03-13	0
100.75	15.75	2015-03-14	0
100.75	15.75	2015-03-15	0
100.75	15.75	2015-03-16	0
100.75	15.75	2015-03-17	0
100.75	15.75	2015-03-18	0
100.75	15.75	2015-03-19	0
100.75	15.75	2015-03-20	0
100.75	15.75	2015-03-21	0
100.75	15.75	2015-03-22	0
100.75	15.75	2015-03-23	0
100.75	15.75	2015-03-24	0.0886753261089325
100.75	15.75	2015-03-25	0
100.75	15.75	2015-03-26	0
100.75	15.75	2015-03-27	0
100.75	15.75	2015-03-28	0
100.75	15.75	2015-03-29	0
100.75	15.75	2015-03-30	0
100.75	15.75	2015-03-31	0.249746227264404
100.75	15.75	2015-04-01	0.113101768493652
100.75	15.75	2015-04-02	0
100.75	15.75	2015-04-03	0
100.75	15.75	2015-04-04	0
100.75	15.75	2015-04-05	0
100.75	15.75	2015-04-06	0
100.75	15.75	2015-04-07	10.4461807250977
100.75	15.75	2015-04-08	0
100.75	15.75	2015-04-09	0
100.75	15.75	2015-04-10	0.149632918834686
100.75	15.75	2015-04-11	0.714778661727905
100.75	15.75	2015-04-12	3.18098335266113
100.75	15.75	2015-04-13	3.0512622833252
100.75	15.75	2015-04-14	0.356844019889832
100.75	15.75	2015-04-15	0
100.75	15.75	2015-04-16	0
100.75	15.75	2015-04-17	0
100.75	15.75	2015-04-18	0
100.75	15.75	2015-04-19	0
100.75	15.75	2015-04-20	0
100.75	15.75	2015-04-21	0
100.75	15.75	2015-04-22	0
100.75	15.75	2015-04-23	1.75592002868652
100.75	15.75	2015-04-24	0.163150715827942
100.75	15.75	2015-04-25	0.709290790557861
100.75	15.75	2015-04-26	0.16714289188385
100.75	15.75	2015-04-27	7.89527893066406
100.75	15.75	2015-04-28	0
100.75	15.75	2015-04-29	0
100.75	15.75	2015-04-30	0
100.75	15.75	2015-05-01	0
100.75	15.75	2015-05-02	0
100.75	15.75	2015-05-03	0
100.75	15.75	2015-05-04	0.909986400604248
100.75	15.75	2015-05-05	0
100.75	15.75	2015-05-06	0
100.75	15.75	2015-05-07	0.879051017761231
100.75	15.75	2015-05-08	0
100.75	15.75	2015-05-09	0.153768706321716
100.75	15.75	2015-05-10	0
100.75	15.75	2015-05-11	0.454348707199097
100.75	15.75	2015-05-12	8.17742767333984
100.75	15.75	2015-05-13	0
100.75	15.75	2015-05-14	0
100.75	15.75	2015-05-15	0
100.75	15.75	2015-05-16	0
100.75	15.75	2015-05-17	0.570210742950439
100.75	15.75	2015-05-18	0.0519804835319519
100.75	15.75	2015-05-19	0.0396202087402344
100.75	15.75	2015-05-20	0.165528225898743
100.75	15.75	2015-05-21	0
100.75	15.75	2015-05-22	1.03181629180908
100.75	15.75	2015-05-23	0.619328594207764
100.75	15.75	2015-05-24	0.270831203460693
100.75	15.75	2015-05-25	1.88273639678955
100.75	15.75	2015-05-26	1.19903812408447
100.75	15.75	2015-05-27	1.17818899154663
100.75	15.75	2015-05-28	0
100.75	15.75	2015-05-29	4.17322387695313
100.75	15.75	2015-05-30	3.30123291015625
100.75	15.75	2015-05-31	0
100.75	15.75	2015-06-01	0.0638028740882874
100.75	15.75	2015-06-02	2.27221183776855
100.75	15.75	2015-06-03	0
100.75	15.75	2015-06-04	0
100.75	15.75	2015-06-05	0.90127420425415
100.75	15.75	2015-06-06	1.70188694000244
100.75	15.75	2015-06-07	0
100.75	15.75	2015-06-08	1.22853479385376
100.75	15.75	2015-06-09	0
100.75	15.75	2015-06-10	2.73625316619873
100.75	15.75	2015-06-11	0
100.75	15.75	2015-06-12	0.49521312713623
100.75	15.75	2015-06-13	0
100.75	15.75	2015-06-14	5.05270347595215
100.75	15.75	2015-06-15	3.12090129852295
100.75	15.75	2015-06-16	3.09867515563965
100.75	15.75	2015-06-17	9.98239059448242
100.75	15.75	2015-06-18	3.86908912658691
100.75	15.75	2015-06-19	2.8729398727417
100.75	15.75	2015-06-20	7.09400482177734
100.75	15.75	2015-06-21	12.6531143188477
100.75	15.75	2015-06-22	5.1527961730957
100.75	15.75	2015-06-23	10.7389526367188
100.75	15.75	2015-06-24	6.57433853149414
100.75	15.75	2015-06-25	4.70318183898926
100.75	15.75	2015-06-26	1.10061283111572
100.75	15.75	2015-06-27	0
100.75	15.75	2015-06-28	3.57780532836914
100.75	15.75	2015-06-29	1.60141105651855
100.75	15.75	2015-06-30	0
100.75	15.75	2015-07-01	0.0489028006792068
100.75	15.75	2015-07-02	1.2957124710083
100.75	15.75	2015-07-03	0.203680944442749
100.75	15.75	2015-07-04	0.106815600395203
100.75	15.75	2015-07-05	0.248323345184326
100.75	15.75	2015-07-06	2.40725078582764
100.75	15.75	2015-07-07	2.22425575256348
100.75	15.75	2015-07-08	2.17736930847168
100.75	15.75	2015-07-09	4.08352928161621
100.75	15.75	2015-07-10	2.00113182067871
100.75	15.75	2015-07-11	3.74860000610352
100.75	15.75	2015-07-12	0.0848540842533112
100.75	15.75	2015-07-13	0.705081796646118
100.75	15.75	2015-07-14	13.6636108398438
100.75	15.75	2015-07-15	3.52194633483887
100.75	15.75	2015-07-16	0
100.75	15.75	2015-07-17	0.478620100021362
100.75	15.75	2015-07-18	0.0291121333837509
100.75	15.75	2015-07-19	3.57045555114746
100.75	15.75	2015-07-20	3.26103782653809
100.75	15.75	2015-07-21	1.3912015914917
100.75	15.75	2015-07-22	0
100.75	15.75	2015-07-23	2.38907642364502
100.75	15.75	2015-07-24	0
100.75	15.75	2015-07-25	0
100.75	15.75	2015-07-26	0.928169631958008
100.75	15.75	2015-07-27	0
100.75	15.75	2015-07-28	0.324525237083435
100.75	15.75	2015-07-29	0
100.75	15.75	2015-07-30	1.15241289138794
100.75	15.75	2015-07-31	1.45071096420288
100.75	15.75	2015-08-01	0.317263150215149
100.75	15.75	2015-08-02	21.1232727050781
100.75	15.75	2015-08-03	0
100.75	15.75	2015-08-04	4.08818283081055
100.75	15.75	2015-08-05	6.75404052734375
100.75	15.75	2015-08-06	3.81905708312988
100.75	15.75	2015-08-07	5.32051124572754
100.75	15.75	2015-08-08	10.9213912963867
100.75	15.75	2015-08-09	1.56617498397827
100.75	15.75	2015-08-10	3.05678730010986
100.75	15.75	2015-08-11	0.897206687927246
100.75	15.75	2015-08-12	0.974483013153076
100.75	15.75	2015-08-13	0
100.75	15.75	2015-08-14	2.7239444732666
100.75	15.75	2015-08-15	40.15751953125
100.75	15.75	2015-08-16	9.15785369873047
100.75	15.75	2015-08-17	0
100.75	15.75	2015-08-18	0.538285636901855
100.75	15.75	2015-08-19	0.232285213470459
100.75	15.75	2015-08-20	0.788044691085815
100.75	15.75	2015-08-21	0.839988422393799
100.75	15.75	2015-08-22	0.174755597114563
100.75	15.75	2015-08-23	1.27723693847656
100.75	15.75	2015-08-24	0.742131567001343
100.75	15.75	2015-08-25	9.44383544921875
100.75	15.75	2015-08-26	2.40982570648193
100.75	15.75	2015-08-27	0.328527355194092
100.75	15.75	2015-08-28	0
100.75	15.75	2015-08-29	0
100.75	15.75	2015-08-30	0
100.75	15.75	2015-08-31	0.529795074462891
100.75	15.75	2015-09-01	2.89265537261963
100.75	15.75	2015-09-02	0.112831091880798
100.75	15.75	2015-09-03	0.245992398262024
100.75	15.75	2015-09-04	0.657621574401855
100.75	15.75	2015-09-05	0
100.75	15.75	2015-09-06	0.181857514381409
100.75	15.75	2015-09-07	0
100.75	15.75	2015-09-08	16.7826354980469
100.75	15.75	2015-09-09	4.99060745239258
100.75	15.75	2015-09-10	12.0492477416992
100.75	15.75	2015-09-11	0.201674437522888
100.75	15.75	2015-09-12	0.551997900009155
100.75	15.75	2015-09-13	4.95751304626465
100.75	15.75	2015-09-14	5.91603126525879
100.75	15.75	2015-09-15	15.5214874267578
100.75	15.75	2015-09-16	21.0100387573242
100.75	15.75	2015-09-17	4.47009315490723
100.75	15.75	2015-09-18	7.77651138305664
100.75	15.75	2015-09-19	0
100.75	15.75	2015-09-20	0.499934101104736
100.75	15.75	2015-09-21	1.02086095809937
100.75	15.75	2015-09-22	1.12972402572632
100.75	15.75	2015-09-23	0.812893104553223
100.75	15.75	2015-09-24	0
100.75	15.75	2015-09-25	0.216760015487671
100.75	15.75	2015-09-26	3.96289253234863
100.75	15.75	2015-09-27	3.64501304626465
100.75	15.75	2015-09-28	10.4290977478027
100.75	15.75	2015-09-29	0.0216811150312424
100.75	15.75	2015-09-30	0
100.75	15.75	2015-10-01	0
100.75	15.75	2015-10-02	0.108815479278564
100.75	15.75	2015-10-03	4.37403717041016
100.75	15.75	2015-10-04	1.9351095199585
100.75	15.75	2015-10-05	2.49419384002686
100.75	15.75	2015-10-06	0
100.75	15.75	2015-10-07	0
100.75	15.75	2015-10-08	1.44159774780273
100.75	15.75	2015-10-09	19.627116394043
100.75	15.75	2015-10-10	1.94458103179932
100.75	15.75	2015-10-11	1.71119251251221
100.75	15.75	2015-10-12	1.14154987335205
100.75	15.75	2015-10-13	3.76928596496582
100.75	15.75	2015-10-14	1.73603134155273
100.75	15.75	2015-10-15	8.95359649658203
100.75	15.75	2015-10-16	4.65898971557617
100.75	15.75	2015-10-17	0.342157602310181
100.75	15.75	2015-10-18	12.6378936767578
100.75	15.75	2015-10-19	1.3058030128479
100.75	15.75	2015-10-20	35.3082702636719
100.75	15.75	2015-10-21	6.28631858825684
100.75	15.75	2015-10-22	0.0601859867572784
100.75	15.75	2015-10-23	2.2428108215332
100.75	15.75	2015-10-24	2.55782413482666
100.75	15.75	2015-10-25	0
100.75	15.75	2015-10-26	4.96008377075195
100.75	15.75	2015-10-27	0
100.75	15.75	2015-10-28	0.895086097717285
100.75	15.75	2015-10-29	0.194629263877869
100.75	15.75	2015-10-30	0
100.75	15.75	2015-10-31	3.63453674316406
100.75	15.75	2015-11-01	3.1289213180542
100.75	15.75	2015-11-02	2.35205383300781
100.75	15.75	2015-11-03	8.11801300048828
100.75	15.75	2015-11-04	8.80932312011719
100.75	15.75	2015-11-05	2.70823574066162
100.75	15.75	2015-11-06	7.68465805053711
100.75	15.75	2015-11-07	0
100.75	15.75	2015-11-08	0.837298107147217
100.75	15.75	2015-11-09	3.15300693511963
100.75	15.75	2015-11-10	8.7968505859375
100.75	15.75	2015-11-11	1.02187814712524
100.75	15.75	2015-11-12	1.48009729385376
100.75	15.75	2015-11-13	1.95279541015625
100.75	15.75	2015-11-14	0.0709995210170746
100.75	15.75	2015-11-15	0
100.75	15.75	2015-11-16	0
100.75	15.75	2015-11-17	0.418604040145874
100.75	15.75	2015-11-18	0.195900070667267
100.75	15.75	2015-11-19	0
100.75	15.75	2015-11-20	0
100.75	15.75	2015-11-21	2.15871658325195
100.75	15.75	2015-11-22	2.91204204559326
100.75	15.75	2015-11-23	0.0290149450302124
100.75	15.75	2015-11-24	0.0634764492511749
100.75	15.75	2015-11-25	2.34312515258789
100.75	15.75	2015-11-26	0.0455455780029297
100.75	15.75	2015-11-27	0
100.75	15.75	2015-11-28	0
100.75	15.75	2015-11-29	0.0436931163072586
100.75	15.75	2015-11-30	2.1142276763916
100.75	15.75	2015-12-01	0.454624271392822
100.75	15.75	2015-12-02	0.493012380599976
100.75	15.75	2015-12-03	1.02472944259644
100.75	15.75	2015-12-04	2.8735876083374
100.75	15.75	2015-12-05	0
100.75	15.75	2015-12-06	0.0941518485546112
100.75	15.75	2015-12-07	0
100.75	15.75	2015-12-08	0
100.75	15.75	2015-12-09	0.77499794960022
100.75	15.75	2015-12-10	0
100.75	15.75	2015-12-11	1.68664226531982
100.75	15.75	2015-12-12	0.104063940048218
100.75	15.75	2015-12-13	0
100.75	15.75	2015-12-14	0
100.75	15.75	2015-12-15	0
100.75	15.75	2015-12-16	0
100.75	15.75	2015-12-17	0
100.75	15.75	2015-12-18	0
100.75	15.75	2015-12-19	0
100.75	15.75	2015-12-20	0.749818658828735
100.75	15.75	2015-12-21	0.240344309806824
100.75	15.75	2015-12-22	8.74661178588867
100.75	15.75	2015-12-23	0.546707582473755
100.75	15.75	2015-12-24	0
100.75	15.75	2015-12-25	0
100.75	15.75	2015-12-26	0
100.75	15.75	2015-12-27	0
100.75	15.75	2015-12-28	0
100.75	15.75	2015-12-29	0
100.75	15.75	2015-12-30	0
100.75	15.75	2015-12-31	0
100.75	15.75	2016-01-01	0
100.75	15.75	2016-01-02	0
100.75	15.75	2016-01-03	0
100.75	15.75	2016-01-04	0.91868200302124
100.75	15.75	2016-01-05	0.108553421497345
100.75	15.75	2016-01-06	0
100.75	15.75	2016-01-07	1.13578224182129
100.75	15.75	2016-01-08	0
100.75	15.75	2016-01-09	0
100.75	15.75	2016-01-10	0
100.75	15.75	2016-01-11	0
100.75	15.75	2016-01-12	0
100.75	15.75	2016-01-13	0.502850008010864
100.75	15.75	2016-01-14	0.021308721601963
100.75	15.75	2016-01-15	0
100.75	15.75	2016-01-16	0
100.75	15.75	2016-01-17	0.0715430080890656
100.75	15.75	2016-01-18	0
100.75	15.75	2016-01-19	0
100.75	15.75	2016-01-20	0
100.75	15.75	2016-01-21	0
100.75	15.75	2016-01-22	0
100.75	15.75	2016-01-23	0
100.75	15.75	2016-01-24	0
100.75	15.75	2016-01-25	0
100.75	15.75	2016-01-26	0
100.75	15.75	2016-01-27	0
100.75	15.75	2016-01-28	0
100.75	15.75	2016-01-29	0
100.75	15.75	2016-01-30	0
100.75	15.75	2016-01-31	0
100.75	15.75	2016-02-01	0
100.75	15.75	2016-02-02	0
100.75	15.75	2016-02-03	1.06806001663208
100.75	15.75	2016-02-04	0
100.75	15.75	2016-02-05	0
100.75	15.75	2016-02-06	0.129913234710693
100.75	15.75	2016-02-07	0.314604330062866
100.75	15.75	2016-02-08	0
100.75	15.75	2016-02-09	0
100.75	15.75	2016-02-10	0
100.75	15.75	2016-02-11	0
100.75	15.75	2016-02-12	0
100.75	15.75	2016-02-13	0
100.75	15.75	2016-02-14	0
100.75	15.75	2016-02-15	0
100.75	15.75	2016-02-16	0
100.75	15.75	2016-02-17	0
100.75	15.75	2016-02-18	0
100.75	15.75	2016-02-19	0
100.75	15.75	2016-02-20	0
100.75	15.75	2016-02-21	0
100.75	15.75	2016-02-22	0
100.75	15.75	2016-02-23	0
100.75	15.75	2016-02-24	0
100.75	15.75	2016-02-25	0
100.75	15.75	2016-02-26	0
100.75	15.75	2016-02-27	0
100.75	15.75	2016-02-28	0
100.75	15.75	2016-02-29	0
100.75	15.75	2016-03-01	0
100.75	15.75	2016-03-02	0
100.75	15.75	2016-03-03	0
100.75	15.75	2016-03-04	0
100.75	15.75	2016-03-05	0
100.75	15.75	2016-03-06	0
100.75	15.75	2016-03-07	0
100.75	15.75	2016-03-08	0
100.75	15.75	2016-03-09	0
100.75	15.75	2016-03-10	0
100.75	15.75	2016-03-11	0
100.75	15.75	2016-03-12	0
100.75	15.75	2016-03-13	0
100.75	15.75	2016-03-14	0
100.75	15.75	2016-03-15	0
100.75	15.75	2016-03-16	0
100.75	15.75	2016-03-17	0
100.75	15.75	2016-03-18	0
100.75	15.75	2016-03-19	0
100.75	15.75	2016-03-20	0
100.75	15.75	2016-03-21	0
100.75	15.75	2016-03-22	0
100.75	15.75	2016-03-23	0
100.75	15.75	2016-03-24	0
100.75	15.75	2016-03-25	0
100.75	15.75	2016-03-26	0
100.75	15.75	2016-03-27	0
100.75	15.75	2016-03-28	0
100.75	15.75	2016-03-29	0
100.75	15.75	2016-03-30	0
100.75	15.75	2016-03-31	0
100.75	15.75	2016-04-01	0
100.75	15.75	2016-04-02	0
100.75	15.75	2016-04-03	0
100.75	15.75	2016-04-04	0
100.75	15.75	2016-04-05	0
100.75	15.75	2016-04-06	0
100.75	15.75	2016-04-07	0
100.75	15.75	2016-04-08	0
100.75	15.75	2016-04-09	0
100.75	15.75	2016-04-10	0
100.75	15.75	2016-04-11	0
100.75	15.75	2016-04-12	0
100.75	15.75	2016-04-13	0
100.75	15.75	2016-04-14	0
100.75	15.75	2016-04-15	0.307886409759521
100.75	15.75	2016-04-16	0
100.75	15.75	2016-04-17	0
100.75	15.75	2016-04-18	0
100.75	15.75	2016-04-19	0
100.75	15.75	2016-04-20	0
100.75	15.75	2016-04-21	0
100.75	15.75	2016-04-22	0
100.75	15.75	2016-04-23	0
100.75	15.75	2016-04-24	0
100.75	15.75	2016-04-25	0
100.75	15.75	2016-04-26	0
100.75	15.75	2016-04-27	0
100.75	15.75	2016-04-28	0
100.75	15.75	2016-04-29	0.122240173816681
100.75	15.75	2016-04-30	0
100.75	15.75	2016-05-01	0
100.75	15.75	2016-05-02	0
100.75	15.75	2016-05-03	0
100.75	15.75	2016-05-04	0
100.75	15.75	2016-05-05	0
100.75	15.75	2016-05-06	1.03546409606934
100.75	15.75	2016-05-07	0
100.75	15.75	2016-05-08	0
100.75	15.75	2016-05-09	2.09998607635498
100.75	15.75	2016-05-10	0
100.75	15.75	2016-05-11	0
100.75	15.75	2016-05-12	3.91514434814453
100.75	15.75	2016-05-13	0
100.75	15.75	2016-05-14	0
100.75	15.75	2016-05-15	0
100.75	15.75	2016-05-16	8.82798843383789
100.75	15.75	2016-05-17	0
100.75	15.75	2016-05-18	6.3857494354248
100.75	15.75	2016-05-19	9.37277908325195
100.75	15.75	2016-05-20	0
100.75	15.75	2016-05-21	19.5029968261719
100.75	15.75	2016-05-22	3.28567657470703
100.75	15.75	2016-05-23	1.22962064743042
100.75	15.75	2016-05-24	9.20867156982422
100.75	15.75	2016-05-25	11.8018424987793
100.75	15.75	2016-05-26	2.12795314788818
100.75	15.75	2016-05-27	45.7255157470703
100.75	15.75	2016-05-28	6.37091293334961
100.75	15.75	2016-05-29	6.81738433837891
100.75	15.75	2016-05-30	2.69446125030518
100.75	15.75	2016-05-31	0.136539506912231
100.75	15.75	2016-06-01	1.43438930511475
100.75	15.75	2016-06-02	0.0877502977848053
100.75	15.75	2016-06-03	0.917938709259033
100.75	15.75	2016-06-04	0.564244174957275
100.75	15.75	2016-06-05	0
100.75	15.75	2016-06-06	0.106811773777008
100.75	15.75	2016-06-07	0.271620202064514
100.75	15.75	2016-06-08	0
100.75	15.75	2016-06-09	0
100.75	15.75	2016-06-10	0
100.75	15.75	2016-06-11	0
100.75	15.75	2016-06-12	0
100.75	15.75	2016-06-13	0
100.75	15.75	2016-06-14	0
100.75	15.75	2016-06-15	1.33508901596069
100.75	15.75	2016-06-16	3.54468078613281
100.75	15.75	2016-06-17	0.0342355757951736
100.75	15.75	2016-06-18	0.0274478793144226
100.75	15.75	2016-06-19	9.45945739746094
100.75	15.75	2016-06-20	1.84112777709961
100.75	15.75	2016-06-21	3.83131523132324
100.75	15.75	2016-06-22	3.85911407470703
100.75	15.75	2016-06-23	6.56080093383789
100.75	15.75	2016-06-24	5.6490478515625
100.75	15.75	2016-06-25	7.09271774291992
100.75	15.75	2016-06-26	2.71051559448242
100.75	15.75	2016-06-27	4.77750129699707
100.75	15.75	2016-06-28	3.7190502166748
100.75	15.75	2016-06-29	6.36441917419434
100.75	15.75	2016-06-30	1.30935096740723
100.75	15.75	2016-07-01	0
100.75	15.75	2016-07-02	6.31762657165527
100.75	15.75	2016-07-03	0
100.75	15.75	2016-07-04	0
100.75	15.75	2016-07-05	1.6609395980835
100.75	15.75	2016-07-06	4.8855842590332
100.75	15.75	2016-07-07	7.83369522094727
100.75	15.75	2016-07-08	1.48445920944214
100.75	15.75	2016-07-09	1.87850894927979
100.75	15.75	2016-07-10	11.0678321838379
100.75	15.75	2016-07-11	3.03910446166992
100.75	15.75	2016-07-12	10.0717704772949
100.75	15.75	2016-07-13	0
100.75	15.75	2016-07-14	0
100.75	15.75	2016-07-15	0.0438313394784927
100.75	15.75	2016-07-16	0.783786106109619
100.75	15.75	2016-07-17	0
100.75	15.75	2016-07-18	0.0602481067180634
100.75	15.75	2016-07-19	2.77257442474365
100.75	15.75	2016-07-20	0.856272220611572
100.75	15.75	2016-07-21	0.17462865114212
100.75	15.75	2016-07-22	0.0336491346359253
100.75	15.75	2016-07-23	2.58974227905273
100.75	15.75	2016-07-24	0
100.75	15.75	2016-07-25	0
100.75	15.75	2016-07-26	3.26681022644043
100.75	15.75	2016-07-27	0.304408097267151
100.75	15.75	2016-07-28	1.33131904602051
100.75	15.75	2016-07-29	3.11770076751709
100.75	15.75	2016-07-30	2.91457443237305
100.75	15.75	2016-07-31	0.0548346519470215
100.75	15.75	2016-08-01	0
100.75	15.75	2016-08-02	0.409875106811523
100.75	15.75	2016-08-03	4.54872207641602
100.75	15.75	2016-08-04	4.32101287841797
100.75	15.75	2016-08-05	0.073238468170166
100.75	15.75	2016-08-06	0.0406719416379929
100.75	15.75	2016-08-07	0
100.75	15.75	2016-08-08	1.8709379196167
100.75	15.75	2016-08-09	0
100.75	15.75	2016-08-10	1.77954998016357
100.75	15.75	2016-08-11	7.39999465942383
100.75	15.75	2016-08-12	0.0755203247070313
100.75	15.75	2016-08-13	2.28282661437988
100.75	15.75	2016-08-14	0.866363143920898
100.75	15.75	2016-08-15	1.48214950561523
100.75	15.75	2016-08-16	0
100.75	15.75	2016-08-17	0
100.75	15.75	2016-08-18	0
100.75	15.75	2016-08-19	1.48390913009644
100.75	15.75	2016-08-20	0
100.75	15.75	2016-08-21	0
100.75	15.75	2016-08-22	0
100.75	15.75	2016-08-23	0.547840595245361
100.75	15.75	2016-08-24	0.112882673740387
100.75	15.75	2016-08-25	0
100.75	15.75	2016-08-26	0.562051057815552
100.75	15.75	2016-08-27	0
100.75	15.75	2016-08-28	3.09696311950684
100.75	15.75	2016-08-29	1.2192195892334
100.75	15.75	2016-08-30	0.695479869842529
100.75	15.75	2016-08-31	0
100.75	15.75	2016-09-01	0
100.75	15.75	2016-09-02	0
100.75	15.75	2016-09-03	0
100.75	15.75	2016-09-04	0
100.75	15.75	2016-09-05	0
100.75	15.75	2016-09-06	3.22913093566895
100.75	15.75	2016-09-07	2.00258693695068
100.75	15.75	2016-09-08	4.34838333129883
100.75	15.75	2016-09-09	2.49636726379395
100.75	15.75	2016-09-10	2.07843246459961
100.75	15.75	2016-09-11	4.62676467895508
100.75	15.75	2016-09-12	2.80397033691406
100.75	15.75	2016-09-13	1.30707321166992
100.75	15.75	2016-09-14	0
100.75	15.75	2016-09-15	1.02021236419678
100.75	15.75	2016-09-16	5.76240043640137
100.75	15.75	2016-09-17	1.11100549697876
100.75	15.75	2016-09-18	0.0805756568908691
100.75	15.75	2016-09-19	0.0742845773696899
100.75	15.75	2016-09-20	0.157320439815521
100.75	15.75	2016-09-21	4.97700386047363
100.75	15.75	2016-09-22	7.37499694824219
100.75	15.75	2016-09-23	2.45914688110352
100.75	15.75	2016-09-24	0
100.75	15.75	2016-09-25	0
100.75	15.75	2016-09-26	6.38126258850098
100.75	15.75	2016-09-27	12.6771171569824
100.75	15.75	2016-09-28	10.9767692565918
100.75	15.75	2016-09-29	8.22227249145508
100.75	15.75	2016-09-30	1.37918395996094
100.75	15.75	2016-10-01	0.087938404083252
100.75	15.75	2016-10-02	11.7100547790527
100.75	15.75	2016-10-03	0
100.75	15.75	2016-10-04	1.98197116851807
100.75	15.75	2016-10-05	0.141326439380646
100.75	15.75	2016-10-06	3.63044853210449
100.75	15.75	2016-10-07	8.39572906494141
100.75	15.75	2016-10-08	4.79385604858398
100.75	15.75	2016-10-09	6.14919128417969
100.75	15.75	2016-10-10	28.5942169189453
100.75	15.75	2016-10-11	8.18255844116211
100.75	15.75	2016-10-12	0.093567019701004
100.75	15.75	2016-10-13	5.18652305603027
100.75	15.75	2016-10-14	0.125555872917175
100.75	15.75	2016-10-15	0.251414752006531
100.75	15.75	2016-10-16	0
100.75	15.75	2016-10-17	24.1999633789063
100.75	15.75	2016-10-18	4.02373962402344
100.75	15.75	2016-10-19	6.16130180358887
100.75	15.75	2016-10-20	9.9446403503418
100.75	15.75	2016-10-21	3.37841987609863
100.75	15.75	2016-10-22	0.558319807052612
100.75	15.75	2016-10-23	6.72387924194336
100.75	15.75	2016-10-24	4.03298683166504
100.75	15.75	2016-10-25	8.77138748168945
100.75	15.75	2016-10-26	3.99255104064941
100.75	15.75	2016-10-27	2.4650577545166
100.75	15.75	2016-10-28	10.3688362121582
100.75	15.75	2016-10-29	1.06782503128052
100.75	15.75	2016-10-30	4.13479843139648
100.75	15.75	2016-10-31	7.07539215087891
100.75	15.75	2016-11-01	4.4617919921875
100.75	15.75	2016-11-02	3.58060035705566
100.75	15.75	2016-11-03	0.182151079177856
100.75	15.75	2016-11-04	0.865207862854004
100.75	15.75	2016-11-05	5.23070373535156
100.75	15.75	2016-11-06	16.9782485961914
100.75	15.75	2016-11-07	1.05783929824829
100.75	15.75	2016-11-08	3.93017692565918
100.75	15.75	2016-11-09	19.4734191894531
100.75	15.75	2016-11-10	6.81037445068359
100.75	15.75	2016-11-11	0
100.75	15.75	2016-11-12	0.879508399963379
100.75	15.75	2016-11-13	28.8464202880859
100.75	15.75	2016-11-14	0.606557559967041
100.75	15.75	2016-11-15	7.4315803527832
100.75	15.75	2016-11-16	2.77345447540283
100.75	15.75	2016-11-17	0.659494733810425
100.75	15.75	2016-11-18	3.30941467285156
100.75	15.75	2016-11-19	13.2458755493164
100.75	15.75	2016-11-20	5.58969459533691
100.75	15.75	2016-11-21	0.282500553131104
100.75	15.75	2016-11-22	12.0560913085938
100.75	15.75	2016-11-23	0.0684668123722076
100.75	15.75	2016-11-24	3.28579902648926
100.75	15.75	2016-11-25	0
100.75	15.75	2016-11-26	0
100.75	15.75	2016-11-27	0
100.75	15.75	2016-11-28	0.0674957811832428
100.75	15.75	2016-11-29	0.0258494287729263
100.75	15.75	2016-11-30	2.09226150512695
100.75	15.75	2016-12-01	7.46379089355469
100.75	15.75	2016-12-02	0.392230153083801
100.75	15.75	2016-12-03	0
100.75	15.75	2016-12-04	2.13186550140381
100.75	15.75	2016-12-05	0
100.75	15.75	2016-12-06	7.82116546630859
100.75	15.75	2016-12-07	0
100.75	15.75	2016-12-08	4.20720252990723
100.75	15.75	2016-12-09	0.211533164978027
100.75	15.75	2016-12-10	0
100.75	15.75	2016-12-11	0
100.75	15.75	2016-12-12	23.4356719970703
100.75	15.75	2016-12-13	3.1338695526123
100.75	15.75	2016-12-14	0.04406578540802
100.75	15.75	2016-12-15	3.93446006774902
100.75	15.75	2016-12-16	2.29709987640381
100.75	15.75	2016-12-17	0
100.75	15.75	2016-12-18	0
100.75	15.75	2016-12-19	1.07176446914673
100.75	15.75	2016-12-20	1.43865909576416
100.75	15.75	2016-12-21	0.306951665878296
100.75	15.75	2016-12-22	0
100.75	15.75	2016-12-23	0.763772106170654
100.75	15.75	2016-12-24	0
100.75	15.75	2016-12-25	0.334376049041748
100.75	15.75	2016-12-26	0.523253059387207
100.75	15.75	2016-12-27	0
100.75	15.75	2016-12-28	0
100.75	15.75	2016-12-29	0
100.75	15.75	2016-12-30	0
100.75	15.75	2016-12-31	0
100.75	15.75	2017-01-01	0
100.75	15.75	2017-01-02	0.256776857376099
100.75	15.75	2017-01-03	0.130324804782867
100.75	15.75	2017-01-04	0
100.75	15.75	2017-01-05	0
100.75	15.75	2017-01-06	0
100.75	15.75	2017-01-07	0
100.75	15.75	2017-01-08	0
100.75	15.75	2017-01-09	0
100.75	15.75	2017-01-10	0
100.75	15.75	2017-01-11	0
100.75	15.75	2017-01-12	13.0805725097656
100.75	15.75	2017-01-13	0
100.75	15.75	2017-01-14	1.45130500793457
100.75	15.75	2017-01-15	1.729030418396
100.75	15.75	2017-01-16	0.11889283657074
100.75	15.75	2017-01-17	0
100.75	15.75	2017-01-18	0
100.75	15.75	2017-01-19	0
100.75	15.75	2017-01-20	3.54457817077637
100.75	15.75	2017-01-21	2.78727111816406
100.75	15.75	2017-01-22	0
100.75	15.75	2017-01-23	0
100.75	15.75	2017-01-24	0
100.75	15.75	2017-01-25	5.81023292541504
100.75	15.75	2017-01-26	1.02366571426392
100.75	15.75	2017-01-27	0
100.75	15.75	2017-01-28	0
100.75	15.75	2017-01-29	0
100.75	15.75	2017-01-30	0
100.75	15.75	2017-01-31	0
100.75	15.75	2017-02-01	0
100.75	15.75	2017-02-02	17.5975875854492
100.75	15.75	2017-02-03	0.229040193557739
100.75	15.75	2017-02-04	0.0408813297748566
100.75	15.75	2017-02-05	0.0525152504444122
100.75	15.75	2017-02-06	0
100.75	15.75	2017-02-07	0.444231557846069
100.75	15.75	2017-02-08	0
100.75	15.75	2017-02-09	0
100.75	15.75	2017-02-10	0
100.75	15.75	2017-02-11	0
100.75	15.75	2017-02-12	0
100.75	15.75	2017-02-13	0
100.75	15.75	2017-02-14	0
100.75	15.75	2017-02-15	0
100.75	15.75	2017-02-16	0
100.75	15.75	2017-02-17	0
100.75	15.75	2017-02-18	0
100.75	15.75	2017-02-19	0
100.75	15.75	2017-02-20	0
100.75	15.75	2017-02-21	0.276529836654663
100.75	15.75	2017-02-22	2.70078563690186
100.75	15.75	2017-02-23	0
100.75	15.75	2017-02-24	0
100.75	15.75	2017-02-25	1.23001861572266
100.75	15.75	2017-02-26	4.96614799499512
100.75	15.75	2017-02-27	0.151174664497375
100.75	15.75	2017-02-28	0
100.75	15.75	2017-03-01	3.62415542602539
100.75	15.75	2017-03-02	0
100.75	15.75	2017-03-03	0
100.75	15.75	2017-03-04	0
100.75	15.75	2017-03-05	0
100.75	15.75	2017-03-06	0
100.75	15.75	2017-03-07	0
100.75	15.75	2017-03-08	0
100.75	15.75	2017-03-09	0
100.75	15.75	2017-03-10	0
100.75	15.75	2017-03-11	0
100.75	15.75	2017-03-12	0
100.75	15.75	2017-03-13	0.0222916886210442
100.75	15.75	2017-03-14	0
100.75	15.75	2017-03-15	0.126859617233276
100.75	15.75	2017-03-16	0
100.75	15.75	2017-03-17	0
100.75	15.75	2017-03-18	0.719725275039673
100.75	15.75	2017-03-19	0.0369042038917542
100.75	15.75	2017-03-20	0
100.75	15.75	2017-03-21	0
100.75	15.75	2017-03-22	11.5913307189941
100.75	15.75	2017-03-23	0
100.75	15.75	2017-03-24	0
100.75	15.75	2017-03-25	0
100.75	15.75	2017-03-26	1.48194065093994
100.75	15.75	2017-03-27	0.146273326873779
100.75	15.75	2017-03-28	0
100.75	15.75	2017-03-29	0.764418029785156
100.75	15.75	2017-03-30	0
100.75	15.75	2017-03-31	0.844755744934082
100.75	15.75	2017-04-01	0.759621095657349
100.75	15.75	2017-04-02	7.6963005065918
100.75	15.75	2017-04-03	0.659859800338745
100.75	15.75	2017-04-04	3.22658386230469
100.75	15.75	2017-04-05	0.0506278157234192
100.75	15.75	2017-04-06	4.74876289367676
100.75	15.75	2017-04-07	0.14504714012146
100.75	15.75	2017-04-08	0.124377059936523
100.75	15.75	2017-04-09	3.38689727783203
100.75	15.75	2017-04-10	0
100.75	15.75	2017-04-11	0
100.75	15.75	2017-04-12	0
100.75	15.75	2017-04-13	0
100.75	15.75	2017-04-14	0
100.75	15.75	2017-04-15	0
100.75	15.75	2017-04-16	0.25754816532135
100.75	15.75	2017-04-17	0
100.75	15.75	2017-04-18	4.10017547607422
100.75	15.75	2017-04-19	0
100.75	15.75	2017-04-20	0
100.75	15.75	2017-04-21	0
100.75	15.75	2017-04-22	0
100.75	15.75	2017-04-23	0
100.75	15.75	2017-04-24	0.220815086364746
100.75	15.75	2017-04-25	2.65424137115478
100.75	15.75	2017-04-26	0
100.75	15.75	2017-04-27	1.18481597900391
100.75	15.75	2017-04-28	9.37096099853516
100.75	15.75	2017-04-29	3.16253890991211
100.75	15.75	2017-04-30	0.0346659779548645
100.75	15.75	2017-05-01	0
100.75	15.75	2017-05-02	0
100.75	15.75	2017-05-03	0
100.75	15.75	2017-05-04	1.69566917419434
100.75	15.75	2017-05-05	22.6832748413086
100.75	15.75	2017-05-06	0
100.75	15.75	2017-05-07	0
100.75	15.75	2017-05-08	0
100.75	15.75	2017-05-09	3.97215156555176
100.75	15.75	2017-05-10	3.60111694335937
100.75	15.75	2017-05-11	10.4478187561035
100.75	15.75	2017-05-12	0
100.75	15.75	2017-05-13	0
100.75	15.75	2017-05-14	0.546885251998901
100.75	15.75	2017-05-15	0.153530848026276
100.75	15.75	2017-05-16	7.94268264770508
100.75	15.75	2017-05-17	35.4716217041016
100.75	15.75	2017-05-18	17.9337493896484
100.75	15.75	2017-05-19	4.9301383972168
100.75	15.75	2017-05-20	2.05530853271484
100.75	15.75	2017-05-21	3.56958808898926
100.75	15.75	2017-05-22	1.7938289642334
100.75	15.75	2017-05-23	1.19398136138916
100.75	15.75	2017-05-24	0.0502196431159973
100.75	15.75	2017-05-25	3.02633476257324
100.75	15.75	2017-05-26	0
100.75	15.75	2017-05-27	4.38578491210937
100.75	15.75	2017-05-28	5.96091232299805
100.75	15.75	2017-05-29	3.84118003845215
100.75	15.75	2017-05-30	0.851312065124512
100.75	15.75	2017-05-31	0.734865808486938
100.75	15.75	2017-06-01	0
100.75	15.75	2017-06-02	0.107413268089294
100.75	15.75	2017-06-03	13.6543975830078
100.75	15.75	2017-06-04	0.23097231388092
100.75	15.75	2017-06-05	40.5413909912109
100.75	15.75	2017-06-06	3.44215469360352
100.75	15.75	2017-06-07	1.85518093109131
100.75	15.75	2017-06-08	3.35345573425293
100.75	15.75	2017-06-09	0.13996410369873
100.75	15.75	2017-06-10	0
100.75	15.75	2017-06-11	0
100.75	15.75	2017-06-12	0
100.75	15.75	2017-06-13	0
100.75	15.75	2017-06-14	0
100.75	15.75	2017-06-15	0
100.75	15.75	2017-06-16	0
100.75	15.75	2017-06-17	0.101016592979431
100.75	15.75	2017-06-18	0
100.75	15.75	2017-06-19	0
100.75	15.75	2017-06-20	8.51133117675781
100.75	15.75	2017-06-21	1.33289661407471
[truncated: 1,654 more rows]
