# Supplementary material for: Early warning systems for malaria outbreaks in Thailand: an anomaly detection approach
Source: Malar J. 2024 Jan 8;23:11. doi: 10.1186/s12936-024-04837-x (PMC10775623; doi:10.1186/s12936-024-04837-x)
Supplement: Supplementary file 8 — Additional file 8: The temperature data. [file 12936_2024_4837_MOESM8_ESM.csv]

day_of_year	base_temp	V2	V3	temp	blood_draw_date
1	24.6431636810303	3.3298659324646	1	27.9730296134949	2010-01-01
2	24.6606521606445	3.37471413612366	2	28.0353662967682	2010-01-02
3	24.6809997558594	3.34178924560547	3	28.0227890014648	2010-01-03
4	24.7042121887207	3.20284008979797	4	27.9070522785187	2010-01-04
5	24.7302837371826	3.77373790740967	5	28.5040216445923	2010-01-05
6	24.7592105865479	2.34332990646362	6	27.1025404930115	2010-01-06
7	24.7909832000732	1.67733705043793	7	26.4683202505112	2010-01-07
8	24.8255863189697	-0.286308765411377	8	24.5392775535583	2010-01-08
9	24.8630046844482	0.110053010284901	9	24.9730576947331	2010-01-09
10	24.9032135009766	1.16820323467255	10	26.0714167356491	2010-01-10
11	24.9461860656738	1.47873854637146	11	26.4249246120453	2010-01-11
12	24.9918956756592	1.52909922599792	12	26.5209949016571	2010-01-12
13	25.0403022766113	0.61727386713028	13	25.6575761437416	2010-01-13
14	25.0913696289062	-0.545707285404205	14	24.545662343502	2010-01-14
15	25.145055770874	-0.699472784996033	15	24.445582985878	2010-01-15
16	25.2013130187988	-0.272299200296402	16	24.9290138185024	2010-01-16
17	25.2600917816162	-0.46758246421814	17	24.7925093173981	2010-01-17
18	25.3213348388672	-1.8811354637146	18	23.4401993751526	2010-01-18
19	25.38498878479	-1.52682030200958	19	23.8581684827805	2010-01-19
20	25.4509887695312	0.491085529327393	20	25.9420742988586	2010-01-20
21	25.5192680358887	-0.0395543873310089	21	25.4797136485577	2010-01-21
22	25.5897636413574	0.22389417886734	22	25.8136578202248	2010-01-22
23	25.6623954772949	1.44385397434235	23	27.1062494516373	2010-01-23
24	25.737096786499	1.65026342868805	24	27.3873602151871	2010-01-24
25	25.8137874603271	1.84312045574188	25	27.656907916069	2010-01-25
26	25.8923816680908	1.26784217357635	26	27.1602238416672	2010-01-26
27	25.9728012084961	1.40317595005035	27	27.3759771585464	2010-01-27
28	26.0549564361572	1.89963293075562	28	27.9545893669128	2010-01-28
29	26.1387615203857	2.18577146530151	29	28.3245329856873	2010-01-29
30	26.22412109375	2.07843971252441	30	28.3025608062744	2010-01-30
31	26.3109436035156	2.08262467384338	31	28.393568277359	2010-01-31
32	26.399133682251	2.05613589286804	32	28.455269575119	2010-02-01
33	26.4885940551758	2.18978834152222	33	28.678382396698	2010-02-02
34	26.5792274475098	2.19114923477173	34	28.7703766822815	2010-02-03
35	26.6709289550781	2.29269647598267	35	28.9636254310608	2010-02-04
36	26.7636013031006	2.24230980873108	36	29.0059111118317	2010-02-05
37	26.8571395874023	2.14457654953003	37	29.0017161369324	2010-02-06
38	26.95143699646	2.01333951950073	38	28.9647765159607	2010-02-07
39	27.0463943481445	2.23159456253052	39	29.277988910675	2010-02-08
40	27.1419010162354	1.98027646541595	40	29.1221774816513	2010-02-09
41	27.2378540039062	2.03995418548584	41	29.2778081893921	2010-02-10
42	27.3341464996338	2.44624376296997	42	29.7803902626038	2010-02-11
43	27.4306716918945	2.0599422454834	43	29.4906139373779	2010-02-12
44	27.527322769165	2.10815095901489	44	29.6354737281799	2010-02-13
45	27.6239948272705	1.94330489635468	45	29.5672997236252	2010-02-14
46	27.7205829620361	1.9169807434082	46	29.6375637054443	2010-02-15
47	27.8169822692871	2.11231994628906	47	29.9293022155762	2010-02-16
48	27.9130859375	1.74192309379578	48	29.6550090312958	2010-02-17
49	28.0087947845459	1.5498331785202	49	29.5586279630661	2010-02-18
50	28.1040058135986	0.669165372848511	50	28.7731711864471	2010-02-19
51	28.198616027832	-0.108779773116112	51	28.0898362547159	2010-02-20
52	28.2925300598145	0.522649228572845	52	28.8151792883873	2010-02-21
53	28.3856468200684	0.64283686876297	53	29.0284836888313	2010-02-22
54	28.4778728485107	0.680548667907715	54	29.1584215164185	2010-02-23
55	28.5691165924072	0.873802721500397	55	29.4429193139076	2010-02-24
56	28.6592807769775	-0.109477162361145	56	28.5498036146164	2010-02-25
57	28.7482795715332	0.0622040517628193	57	28.810483623296	2010-02-26
58	28.8360290527344	0.372654497623444	58	29.2086835503578	2010-02-27
59	28.9224395751953	1.17223107814789	59	30.0946706533432	2010-02-28
60	29.0074310302734	1.32564055919647	60	30.3330715894699	2010-03-01
61	29.0909252166748	1.36342680454254	61	30.4543520212173	2010-03-02
62	29.1728477478027	1.04679560661316	62	30.2196433544159	2010-03-03
63	29.2531223297119	0.60155063867569	63	29.8546729683876	2010-03-04
64	29.3316802978516	0.341643124818802	64	29.6733234226704	2010-03-05
65	29.4084529876709	0.480999976396561	65	29.8894529640675	2010-03-06
66	29.4833793640137	0.978476226329803	66	30.4618555903435	2010-03-07
67	29.5564002990723	1.32471895217896	67	30.8811192512512	2010-03-08
68	29.6274566650391	1.07506966590881	68	30.7025263309479	2010-03-09
69	29.6964950561523	-3.27303218841553	69	26.4234628677368	2010-03-10
70	29.7634677886963	-2.50234270095825	70	27.261125087738	2010-03-11
71	29.8283252716064	-0.282176941633224	71	29.5461483299732	2010-03-12
72	29.8910293579102	0.864332854747772	72	30.7553622126579	2010-03-13
73	29.9515380859375	0.821228563785553	73	30.7727666497231	2010-03-14
74	30.0098171234131	1.03889739513397	74	31.0487145185471	2010-03-15
75	30.0658378601074	1.41019821166992	75	31.4760360717773	2010-03-16
76	30.1195678710938	-0.346953988075256	76	29.7726138830185	2010-03-17
77	30.1709861755371	-0.0859847813844681	77	30.0850013941526	2010-03-18
78	30.2200717926025	0.0146840997040272	78	30.2347558923066	2010-03-19
79	30.2668113708496	0.574989855289459	79	30.8418012261391	2010-03-20
80	30.3111896514893	0.829955697059631	80	31.1411453485489	2010-03-21
81	30.3531932830811	0.828030228614807	81	31.1812235116959	2010-03-22
82	30.3928260803223	1.07926595211029	82	31.4720920324326	2010-03-23
83	30.4300804138184	0.954559624195099	83	31.3846400380135	2010-03-24
84	30.464958190918	1.20907652378082	84	31.6740347146988	2010-03-25
85	30.4974670410156	-3.93036842346191	85	26.5670986175537	2010-03-26
86	30.5276145935059	-2.47413778305054	86	28.0534768104553	2010-03-27
87	30.5554141998291	-0.924933850765228	87	29.6304803490639	2010-03-28
88	30.5808792114258	-0.396736592054367	88	30.1841426193714	2010-03-29
89	30.6040306091309	-0.0291076265275478	89	30.5749229826033	2010-03-30
90	30.6248893737793	0.810391962528229	90	31.4352813363075	2010-03-31
91	30.6434803009033	1.10330712795258	91	31.7467874288559	2010-04-01
92	30.6598300933838	1.76757848262787	92	32.4274085760117	2010-04-02
93	30.6739730834961	2.04171943664551	93	32.7156925201416	2010-04-03
94	30.6859397888184	2.09801363945007	94	32.7839534282684	2010-04-04
95	30.6957683563232	2.70923328399658	95	33.4050016403198	2010-04-05
96	30.703498840332	2.62456440925598	96	33.328063249588	2010-04-06
97	30.7091674804688	2.6888632774353	97	33.3980307579041	2010-04-07
98	30.7128200531006	2.76328778266907	98	33.4761078357697	2010-04-08
99	30.7145042419434	2.51824140548706	99	33.2327456474304	2010-04-09
100	30.7142677307129	2.12902402877808	100	32.843291759491	2010-04-10
101	30.712158203125	1.93401217460632	101	32.6461703777313	2010-04-11
102	30.7082271575928	2.04844737052917	102	32.7566745281219	2010-04-12
103	30.7025279998779	1.92424821853638	103	32.6267762184143	2010-04-13
104	30.6951160430908	2.20833873748779	104	32.9034547805786	2010-04-14
105	30.6860466003418	2.98380589485168	105	33.6698524951935	2010-04-15
106	30.6753749847412	1.21027553081512	106	31.8856505155563	2010-04-16
107	30.6631641387939	-1.05856573581696	107	29.604598402977	2010-04-17
108	30.6494693756104	0.368820339441299	108	31.0182897150517	2010-04-18
109	30.6343536376953	1.55746233463287	109	32.1918159723282	2010-04-19
110	30.6178741455078	1.79574084281921	110	32.413614988327	2010-04-20
111	30.6000957489014	2.32562708854675	111	32.9257228374481	2010-04-21
112	30.5810794830322	2.78634929656982	112	33.3674287796021	2010-04-22
113	30.560884475708	1.87428867816925	113	32.4351731538773	2010-04-23
114	30.5395774841309	-0.216503024101257	114	30.3230744600296	2010-04-24
115	30.5172176361084	0.823809206485748	115	31.3410268425941	2010-04-25
116	30.4938697814941	0.859780430793762	116	31.3536502122879	2010-04-26
117	30.4695892333984	-0.164094090461731	117	30.3054951429367	2010-04-27
118	30.4444465637207	-0.5439453125	118	29.9005012512207	2010-04-28
119	30.4184970855713	0.777229607105255	119	31.1957266926765	2010-04-29
120	30.3918018341064	1.51619398593903	120	31.9079958200455	2010-04-30
121	30.3644218444824	0.321077436208725	121	30.6854992806911	2010-05-01
122	30.3364143371582	1.09581542015076	122	31.432229757309	2010-05-02
123	30.30784034729	0.291506588459015	123	30.5993469357491	2010-05-03
124	30.2787532806396	1.28135395050049	124	31.5601072311401	2010-05-04
125	30.2492122650146	2.22099256515503	125	32.4702048301697	2010-05-05
126	30.2192687988281	2.81390047073364	126	33.0331692695618	2010-05-06
127	30.1889781951904	3.11542725563049	127	33.3044054508209	2010-05-07
128	30.1583919525146	3.30485463142395	128	33.4632465839386	2010-05-08
129	30.1275615692139	4.07835054397583	129	34.2059121131897	2010-05-09
130	30.0965366363525	3.90176916122437	130	33.9983057975769	2010-05-10
131	30.0653610229492	1.24904358386993	131	31.3144046068192	2010-05-11
132	30.0340824127197	0.739796698093414	132	30.7738791108131	2010-05-12
133	30.0027465820312	2.45692491531372	133	32.459671497345	2010-05-13
134	29.9713935852051	3.64787125587463	134	33.6192648410797	2010-05-14
135	29.9400653839111	3.25111126899719	135	33.1911766529083	2010-05-15
136	29.9088001251221	1.25834000110626	136	31.1671401262283	2010-05-16
137	29.8776340484619	0.736205875873566	137	30.6138399243355	2010-05-17
138	29.8466053009033	1.11967074871063	138	30.966276049614	2010-05-18
139	29.8157424926758	1.52287721633911	139	31.3386197090149	2010-05-19
140	29.7850799560547	2.51275539398193	140	32.2978353500366	2010-05-20
141	29.7546443939209	2.63159275054932	141	32.3862371444702	2010-05-21
142	29.7244644165039	2.32353854179382	142	32.0480029582977	2010-05-22
143	29.6945648193359	1.82944929599762	143	31.5240141153336	2010-05-23
144	29.6649703979492	2.11509442329407	144	31.7800648212433	2010-05-24
145	29.6357021331787	1.10456335544586	145	30.7402654886246	2010-05-25
146	29.6067771911621	-0.223627716302872	146	29.3831494748592	2010-05-26
147	29.5782165527344	0.922856271266937	147	30.5010728240013	2010-05-27
148	29.5500335693359	0.892759561538696	148	30.4427931308746	2010-05-28
149	29.5222454071045	1.35351598262787	149	30.8757613897324	2010-05-29
150	29.4948596954346	1.53875553607941	150	31.033615231514	2010-05-30
151	29.4678916931152	1.80149388313293	151	31.2693855762482	2010-05-31
152	29.4413452148438	2.22803568840027	152	31.669380903244	2010-06-01
153	29.4152297973633	2.40994548797607	153	31.8251752853394	2010-06-02
154	29.3895530700684	2.00694298744202	154	31.3964960575104	2010-06-03
155	29.3643169403076	1.05313611030579	155	30.4174530506134	2010-06-04
156	29.3395214080811	0.99469393491745	156	30.3342153429985	2010-06-05
157	29.3151721954346	1.61683106422424	157	30.9320032596588	2010-06-06
158	29.2912654876709	1.65710246562958	158	30.9483679533005	2010-06-07
159	29.26780128479	1.17078101634979	159	30.4385823011398	2010-06-08
160	29.2447757720947	0.0791469514369965	160	29.3239227235317	2010-06-09
161	29.2221851348877	-0.124471299350262	161	29.0977138355374	2010-06-10
162	29.200023651123	1.04016077518463	162	30.2401844263077	2010-06-11
163	29.1782875061035	1.32661020755768	163	30.5048977136612	2010-06-12
164	29.1569671630859	2.14339685440063	164	31.3003640174866	2010-06-13
165	29.1360549926758	2.22683787345886	165	31.3628928661346	2010-06-14
166	29.1155433654785	2.10239219665527	166	31.2179355621338	2010-06-15
167	29.095422744751	2.23892116546631	167	31.3343439102173	2010-06-16
168	29.07568359375	2.65032124519348	168	31.7260048389435	2010-06-17
169	29.0563106536865	2.76447534561157	169	31.8207859992981	2010-06-18
170	29.0372982025146	2.06676650047302	170	31.1040647029877	2010-06-19
171	29.0186328887939	2.48868274688721	171	31.5073156356812	2010-06-20
172	29.0003051757812	1.59222817420959	172	30.5925333499908	2010-06-21
173	28.9822978973389	-0.296841084957123	173	28.6854568123817	2010-06-22
174	28.9646015167236	0.452225595712662	174	29.4168271124363	2010-06-23
175	28.9472045898438	0.898922383785248	175	29.846126973629	2010-06-24
176	28.9300937652588	1.67651951313019	176	30.606613278389	2010-06-25
177	28.9132556915283	1.50798785686493	177	30.4212435483932	2010-06-26
178	28.8966808319092	1.73207986354828	178	30.6287606954575	2010-06-27
179	28.8803539276123	1.04942047595978	179	29.9297744035721	2010-06-28
180	28.8642654418945	0.394951730966568	180	29.2592171728611	2010-06-29
181	28.8484020233154	1.04904270172119	181	29.8974447250366	2010-06-30
182	28.8327541351318	1.37225079536438	182	30.2050049304962	2010-07-01
183	28.817310333252	-0.194514587521553	183	28.6227957457304	2010-07-02
184	28.802059173584	-0.547112703323364	184	28.2549464702606	2010-07-03
185	28.7869911193848	0.289009064435959	185	29.0760001838207	2010-07-04
186	28.7720985412598	0.796525657176971	186	29.5686241984367	2010-07-05
187	28.7573680877686	1.14518582820892	187	29.9025539159775	2010-07-06
188	28.7427959442139	1.75500571727753	188	30.4978016614914	2010-07-07
189	28.7283725738525	2.23848915100098	189	30.9668617248535	2010-07-08
190	28.71409034729	1.45034861564636	190	30.1644389629364	2010-07-09
191	28.6999454498291	1.3263783454895	191	30.0263237953186	2010-07-10
192	28.6859283447266	1.38913226127625	192	30.0750606060028	2010-07-11
193	28.6720352172852	1.59625375270844	193	30.2682889699936	2010-07-12
194	28.6582660675049	1.39948725700378	194	30.0577533245087	2010-07-13
195	28.6446113586426	0.359503865242004	195	29.0041152238846	2010-07-14
196	28.6310710906982	0.959250569343567	196	29.5903216600418	2010-07-15
197	28.6176433563232	1.05329370498657	197	29.6709370613098	2010-07-16
198	28.6043243408203	-0.267271935939789	198	28.3370524048805	2010-07-17
199	28.5911178588867	-0.960770189762115	199	27.6303476691246	2010-07-18
200	28.5780181884766	-0.351805984973907	200	28.2262122035027	2010-07-19
201	28.5650310516357	0.973383188247681	201	29.5384142398834	2010-07-20
202	28.552152633667	1.43638348579407	202	29.9885361194611	2010-07-21
203	28.5393886566162	0.519189476966858	203	29.0585781335831	2010-07-22
204	28.526741027832	0.211289927363396	204	28.7380309551954	2010-07-23
205	28.5142116546631	0.183422774076462	205	28.6976344287395	2010-07-24
206	28.5018043518066	0.367739409208298	206	28.8695437610149	2010-07-25
207	28.48952293396	0.55970698595047	207	29.0492299199104	2010-07-26
208	28.4773731231689	-0.674590051174164	208	27.8027830719948	2010-07-27
209	28.4653568267822	0.441625446081161	209	28.9069822728634	2010-07-28
210	28.453483581543	0.180815935134888	210	28.6342995166779	2010-07-29
211	28.4417552947998	0.645685970783234	211	29.087441265583	2010-07-30
212	28.43017578125	0.639375865459442	212	29.0695516467094	2010-07-31
213	28.418758392334	0.542532861232758	213	28.9612912535667	2010-08-01
214	28.4074993133545	-0.771749138832092	214	27.6357501745224	2010-08-02
215	28.3964138031006	-0.8102205991745	215	27.5861932039261	2010-08-03
216	28.3855018615723	-0.632614314556122	216	27.7528875470161	2010-08-04
217	28.3747711181641	-0.700325846672058	217	27.674445271492	2010-08-05
218	28.3642292022705	-0.651959955692291	218	27.7122692465782	2010-08-06
219	28.3538780212402	-0.00242922105826437	219	28.351448800182	2010-08-07
220	28.3437271118164	0.528079628944397	220	28.8718067407608	2010-08-08
221	28.3337783813477	0.816828191280365	221	29.150606572628	2010-08-09
222	28.3240394592285	0.600108325481415	222	28.9241477847099	2010-08-10
223	28.3145122528076	-0.112915642559528	223	28.2015966102481	2010-08-11
224	28.3052024841309	0.186805710196495	224	28.4920081943274	2010-08-12
225	28.2961120605469	-0.466397643089294	225	27.8297144174576	2010-08-13
226	28.2872467041016	-0.176173388957977	226	28.1110733151436	2010-08-14
227	28.2786045074463	0.898115634918213	227	29.1767201423645	2010-08-15
228	28.2701873779297	0.550045728683472	228	28.8202331066132	2010-08-16
229	28.2620010375977	-0.26626256108284	229	27.9957384765148	2010-08-17
230	28.2540378570557	-0.391370505094528	230	27.8626673519611	2010-08-18
231	28.2463035583496	1.06159853935242	231	29.307902097702	2010-08-19
232	28.238790512085	0.46481716632843	232	28.7036076784134	2010-08-20
233	28.2314987182617	-0.783612608909607	233	27.4478861093521	2010-08-21
234	28.224422454834	-0.273526281118393	234	27.9508961737156	2010-08-22
235	28.2175579071045	-0.0399334728717804	235	28.1776244342327	2010-08-23
236	28.210901260376	-0.124361090362072	236	28.0865401700139	2010-08-24
237	28.204439163208	-0.540583550930023	237	27.663855612278	2010-08-25
238	28.198169708252	0.450956404209137	238	28.6491261124611	2010-08-26
239	28.1920776367188	0.754858255386353	239	28.9469358921051	2010-08-27
240	28.1861553192139	-0.995596826076508	240	27.1905584931374	2010-08-28
241	28.1803894042969	-1.02779746055603	241	27.1525919437408	2010-08-29
242	28.174768447876	0.35149347782135	242	28.5262619256973	2010-08-30
243	28.1692752838135	0.838926374912262	243	29.0082016587257	2010-08-31
244	28.1638965606689	0.423813760280609	244	28.5877103209496	2010-09-01
245	28.1586151123047	0.376578778028488	245	28.5351938903332	2010-09-02
246	28.1534118652344	-0.335226565599442	246	27.8181852996349	2010-09-03
247	28.1482620239258	0.0827418565750122	247	28.2310038805008	2010-09-04
248	28.1431541442871	0.68336009979248	248	28.8265142440796	2010-09-05
249	28.1380596160889	0.931998074054718	249	29.0700576901436	2010-09-06
250	28.1329612731934	1.58041906356812	250	29.7133803367615	2010-09-07
251	28.1278285980225	1.60965502262115	251	29.7374836206436	2010-09-08
252	28.1226367950439	0.710826516151428	252	28.8334633111954	2010-09-09
253	28.1173629760742	-0.287652134895325	253	27.8297108411789	2010-09-10
254	28.1119766235352	-0.293218821287155	254	27.818757802248	2010-09-11
255	28.1064510345459	0.246767416596413	255	28.3532184511423	2010-09-12
256	28.100757598877	-0.453557193279266	256	27.6472004055977	2010-09-13
257	28.0948619842529	-0.914377808570862	257	27.1804841756821	2010-09-14
258	28.0887336730957	-1.02311539649963	258	27.0656182765961	2010-09-15
259	28.0823440551758	-0.22012297809124	259	27.8622210770845	2010-09-16
260	28.0756568908691	0.186542108654976	260	28.2621989995241	2010-09-17
261	28.068639755249	-0.836515963077545	261	27.2321237921715	2010-09-18
262	28.0612602233887	0.258384585380554	262	28.3196448087692	2010-09-19
263	28.0534820556641	1.16716933250427	263	29.2206513881683	2010-09-20
264	28.0452728271484	1.26088583469391	264	29.3061586618423	2010-09-21
265	28.0365924835205	1.01195275783539	265	29.0485452413559	2010-09-22
266	28.0274105072021	0.777916491031647	266	28.8053269982338	2010-09-23
267	28.0176887512207	0.943841934204102	267	28.9615306854248	2010-09-24
268	28.0073947906494	1.0671911239624	268	29.0745859146118	2010-09-25
269	27.996488571167	1.01958572864532	269	29.0160742998123	2010-09-26
270	27.9849376678467	0.0849206522107124	270	28.0698583200574	2010-09-27
271	27.9727058410645	0.593047440052032	271	28.5657532811165	2010-09-28
272	27.9597606658936	0.384149879217148	272	28.3439105451107	2010-09-29
273	27.94606590271	1.04928004741669	273	28.9953459501266	2010-09-30
274	27.9315872192383	1.22653901576996	274	29.1581262350082	2010-10-01
275	27.9162940979004	0.25720477104187	275	28.1734988689423	2010-10-02
276	27.9001522064209	-0.276997059583664	276	27.6231551468372	2010-10-03
277	27.8831310272217	-1.10442280769348	277	26.7787082195282	2010-10-04
278	27.8652000427246	-1.33536756038666	278	26.529832482338	2010-10-05
279	27.8463325500488	-0.139506042003632	279	27.7068265080452	2010-10-06
280	27.8264980316162	0.939839482307434	280	28.7663375139236	2010-10-07
281	27.8056678771973	1.52585315704346	281	29.3315210342407	2010-10-08
282	27.783821105957	0.803173959255219	282	28.5869950652122	2010-10-09
283	27.7609329223633	0.916903018951416	283	28.6778359413147	2010-10-10
284	27.7369785308838	0.719001948833466	284	28.4559804797173	2010-10-11
285	27.7119426727295	-0.554253339767456	285	27.157689332962	2010-10-12
286	27.6858005523682	0.0427710935473442	286	27.7285716459155	2010-10-13
287	27.658540725708	-0.501303434371948	287	27.1572372913361	2010-10-14
288	27.63014793396	-1.9709677696228	288	25.6591801643372	2010-10-15
289	27.600606918335	-2.15905284881592	289	25.441554069519	2010-10-16
290	27.5699119567871	-1.64835786819458	290	25.9215540885925	2010-10-17
291	27.5380516052246	-0.904951333999634	291	26.633100271225	2010-10-18
292	27.5050201416016	-0.112388573586941	292	27.3926315680146	2010-10-19
293	27.4708156585693	-0.139539241790771	293	27.3312764167786	2010-10-20
294	27.4354381561279	-0.0486365035176277	294	27.3868016526103	2010-10-21
295	27.3988876342773	0.307827115058899	295	27.7067147493362	2010-10-22
296	27.3611698150635	1.00040650367737	296	28.3615763187408	2010-10-23
297	27.3222885131836	1.60823357105255	297	28.9305220842361	2010-10-24
298	27.2822608947754	2.03273868560791	298	29.3149995803833	2010-10-25
299	27.2410926818848	0.118213430047035	299	27.3593061119318	2010-10-26
300	27.1988010406494	0.714812338352203	300	27.9136133790016	2010-10-27
301	27.155403137207	-0.0356054529547691	301	27.1197976842523	2010-10-28
302	27.1109237670898	-1.34074664115906	302	25.7701771259308	2010-10-29
303	27.0653839111328	-3.13317346572876	303	23.9322104454041	2010-10-30
304	27.0188102722168	-3.39071321487427	304	23.6280970573425	2010-10-31
305	26.9712314605713	-3.05590677261353	305	23.9153246879578	2010-11-01
306	26.9226818084717	-1.95700740814209	306	24.9656744003296	2010-11-02
307	26.8731956481934	-1.48839426040649	307	25.3848013877869	2010-11-03
308	26.8228130340576	-2.23270010948181	308	24.5901129245758	2010-11-04
309	26.7715721130371	-1.93545293807983	309	24.8361191749573	2010-11-05
310	26.719518661499	-0.86691415309906	310	25.8526045084	2010-11-06
311	26.6666965484619	-0.0248016528785229	311	26.6418948955834	2010-11-07
312	26.6131572723389	0.710858643054962	312	27.3240159153938	2010-11-08
313	26.558952331543	-0.496098697185516	313	26.0628536343575	2010-11-09
314	26.5041351318359	-0.480654835700989	314	26.0234802961349	2010-11-10
315	26.4487648010254	-0.667924702167511	315	25.7808400988579	2010-11-11
316	26.3929004669189	0.241048276424408	316	26.6339487433434	2010-11-12
317	26.3365993499756	0.804189741611481	317	27.1407890915871	2010-11-13
318	26.2799339294434	1.41666436195374	318	27.6965982913971	2010-11-14
319	26.2229633331299	1.66472232341766	319	27.8876856565475	2010-11-15
320	26.1657600402832	1.29548418521881	320	27.461244225502	2010-11-16
321	26.1083946228027	1.09498596191406	321	27.2033805847168	2010-11-17
322	26.0509376525879	1.43592691421509	322	27.486864566803	2010-11-18
323	25.993465423584	1.30972445011139	323	27.3031898736954	2010-11-19
324	25.9360542297363	1.15913772583008	324	27.0951919555664	2010-11-20
325	25.8787784576416	1.74426698684692	325	27.6230454444885	2010-11-21
326	25.8217220306396	2.2114782333374	326	28.0332002639771	2010-11-22
327	25.7649612426758	2.3350203037262	327	28.099981546402	2010-11-23
328	25.7085800170898	1.98451709747314	328	27.693097114563	2010-11-24
329	25.6526622772217	1.72275936603546	329	27.3754216432571	2010-11-25
330	25.5972862243652	1.14883518218994	330	26.7461214065552	2010-11-26
331	25.5425415039062	0.667619049549103	331	26.2101605534554	2010-11-27
332	25.4885120391846	1.30734872817993	332	26.7958607673645	2010-11-28
333	25.4352836608887	1.6273285150528	333	27.0626121759415	2010-11-29
334	25.3829402923584	1.37843298912048	334	26.7613732814789	2010-11-30
335	25.3315677642822	1.16828405857086	335	26.4998518228531	2010-12-01
336	25.2812557220459	1.09397113323212	336	26.375226855278	2010-12-02
337	25.2320823669434	0.676326394081116	337	25.9084087610245	2010-12-03
338	25.184139251709	0.388819485902786	338	25.5729587376118	2010-12-04
339	25.1375102996826	0.564619660377502	339	25.7021299600601	2010-12-05
340	25.0922775268555	1.98772430419922	340	27.0800018310547	2010-12-06
341	25.0485248565674	2.53701519966125	341	27.5855400562286	2010-12-07
342	25.0063362121582	1.24097442626953	342	26.2473106384277	2010-12-08
343	24.9657917022705	0.431594491004944	343	25.3973861932755	2010-12-09
344	24.9269676208496	1.27794933319092	344	26.2049169540405	2010-12-10
345	24.8899478912354	2.48884105682373	345	27.3787889480591	2010-12-11
346	24.8548049926758	3.04534983634949	346	27.9001548290253	2010-12-12
347	24.8216152191162	2.6895489692688	347	27.511164188385	2010-12-13
348	24.7904510498047	3.34754920005798	348	28.1380002498627	2010-12-14
349	24.761381149292	3.5666127204895	349	28.3279938697815	2010-12-15
350	24.7344799041748	1.10343945026398	350	25.8379193544388	2010-12-16
351	24.7098064422607	-3.58310413360596	351	21.1267023086548	2010-12-17
352	24.6874256134033	-2.00355124473572	352	22.6838743686676	2010-12-18
353	24.6673984527588	-0.000261086854152381	353	24.6671373659046	2010-12-19
354	24.6497859954834	1.27577173709869	354	25.9255577325821	2010-12-20
355	24.6346378326416	2.20427489280701	355	26.8389127254486	2010-12-21
356	24.6220092773438	2.54851055145264	356	27.1705198287964	2010-12-22
357	24.6119480133057	2.5561900138855	357	27.1681380271912	2010-12-23
358	24.6044998168945	2.64776539802551	358	27.25226521492	2010-12-24
359	24.599702835083	2.39192605018616	359	26.9916288852692	2010-12-25
360	24.5975971221924	0.555892884731293	360	25.1534900069237	2010-12-26
361	24.5982189178467	-1.31075036525726	361	23.2874685525894	2010-12-27
362	24.6015968322754	-1.31876301765442	362	23.282833814621	2010-12-28
363	24.6077613830566	-1.2101057767868	363	23.3976556062698	2010-12-29
364	24.6167297363281	-0.899018883705139	364	23.717710852623	2010-12-30
365	24.6285247802734	-1.28127455711365	365	23.3472502231598	2010-12-31
1	24.6431636810303	-1.21098589897156	366	23.4321777820587	2011-01-01
2	24.6606521606445	-0.471056193113327	367	24.1895959675312	2011-01-02
3	24.6809997558594	0.363598436117172	368	25.0445981919765	2011-01-03
4	24.7042121887207	0.695131540298462	369	25.3993437290192	2011-01-04
5	24.7302837371826	0.804309844970703	370	25.5345935821533	2011-01-05
6	24.7592105865479	1.7949640750885	371	26.5541746616364	2011-01-06
7	24.7909832000732	0.489148527383804	372	25.280131727457	2011-01-07
8	24.8255863189697	-0.244148671627045	373	24.5814376473427	2011-01-08
9	24.8630046844482	0.508971333503723	374	25.371976017952	2011-01-09
10	24.9032135009766	-0.454286217689514	375	24.448927283287	2011-01-10
11	24.9461860656738	-2.14304208755493	376	22.8031439781189	2011-01-11
12	24.9918956756592	-1.39051032066345	377	23.6013853549957	2011-01-12
13	25.0403022766113	-1.19458734989166	378	23.8457149267197	2011-01-13
14	25.0913696289062	-0.596111655235291	379	24.495257973671	2011-01-14
15	25.145055770874	-1.43593728542328	380	23.7091184854507	2011-01-15
16	25.2013130187988	-3.27571415901184	381	21.925598859787	2011-01-16
17	25.2600917816162	-3.05474066734314	382	22.2053511142731	2011-01-17
18	25.3213348388672	-2.01951456069946	383	23.3018202781677	2011-01-18
19	25.38498878479	-1.01300036907196	384	24.3719884157181	2011-01-19
20	25.4509887695312	-0.809514760971069	385	24.6414740085602	2011-01-20
21	25.5192680358887	-0.640966713428497	386	24.8783013224602	2011-01-21
22	25.5897636413574	-0.466510981321335	387	25.1232526600361	2011-01-22
23	25.6623954772949	0.552364826202393	388	26.2147603034973	2011-01-23
24	25.737096786499	0.681740760803223	389	26.4188375473022	2011-01-24
25	25.8137874603271	0.271916568279266	390	26.0857040286064	2011-01-25
26	25.8923816680908	-0.0694038197398186	391	25.822977848351	2011-01-26
27	25.9728012084961	0.278606325387955	392	26.251407533884	2011-01-27
28	26.0549564361572	1.38650393486023	393	27.4414603710175	2011-01-28
29	26.1387615203857	-0.484186738729477	394	25.6545747816563	2011-01-29
30	26.22412109375	-1.90645265579224	395	24.3176684379578	2011-01-30
31	26.3109436035156	-2.38456296920776	396	23.9263806343079	2011-01-31
32	26.399133682251	-1.83802890777588	397	24.5611047744751	2011-02-01
33	26.4885940551758	-1.47354662418365	398	25.0150474309921	2011-02-02
34	26.5792274475098	-0.717068672180176	399	25.8621587753296	2011-02-03
35	26.6709289550781	-0.526816487312317	400	26.1441124677658	2011-02-04
36	26.7636013031006	-0.53715193271637	401	26.2264493703842	2011-02-05
37	26.8571395874023	-0.80981832742691	402	26.0473212599754	2011-02-06
38	26.95143699646	-0.329222142696381	403	26.6222148537636	2011-02-07
39	27.0463943481445	-1.19596266746521	404	25.8504316806793	2011-02-08
40	27.1419010162354	-1.4324038028717	405	25.7094972133636	2011-02-09
41	27.2378540039062	-0.538509249687195	406	26.6993447542191	2011-02-10
42	27.3341464996338	0.0240418314933777	407	27.3581883311272	2011-02-11
43	27.4306716918945	0.0200965944677591	408	27.4507682863623	2011-02-12
44	27.527322769165	0.585916757583618	409	28.1132395267487	2011-02-13
45	27.6239948272705	0.281464874744415	410	27.9054597020149	2011-02-14
46	27.7205829620361	-0.29656109213829	411	27.4240218698978	2011-02-15
47	27.8169822692871	0.158243492245674	412	27.9752257615328	2011-02-16
48	27.9130859375	0.956607758998871	413	28.8696936964989	2011-02-17
49	28.0087947845459	1.18967914581299	414	29.1984739303589	2011-02-18
50	28.1040058135986	1.29014897346497	415	29.3941547870636	2011-02-19
51	28.198616027832	1.29387080669403	416	29.4924868345261	2011-02-20
52	28.2925300598145	-0.154378861188889	417	28.1381511986256	2011-02-21
53	28.3856468200684	0.217609316110611	418	28.603256136179	2011-02-22
54	28.4778728485107	-0.472690731287003	419	28.0051821172237	2011-02-23
55	28.5691165924072	0.144084647297859	420	28.7132012397051	2011-02-24
56	28.6592807769775	0.465867400169373	421	29.1251481771469	2011-02-25
57	28.7482795715332	-0.883583247661591	422	27.8646963238716	2011-02-26
58	28.8360290527344	-0.327454924583435	423	28.5085741281509	2011-02-27
59	28.9224395751953	0.89663553237915	424	29.8190751075745	2011-02-28
60	29.0074310302734	1.12847650051117	425	30.1359075307846	2011-03-01
61	29.0909252166748	-0.692698359489441	426	28.3982268571854	2011-03-02
62	29.1728477478027	-0.0692412033677101	427	29.103606544435	2011-03-03
63	29.2531223297119	-0.688865602016449	428	28.5642567276955	2011-03-04
64	29.3316802978516	-0.00127480912487954	429	29.3304054887267	2011-03-05
65	29.4084529876709	1.07520151138306	430	30.483654499054	2011-03-06
66	29.4833793640137	1.1524817943573	431	30.635861158371	2011-03-07
67	29.5564002990723	-0.715724885463715	432	28.8406754136086	2011-03-08
68	29.6274566650391	-0.746208190917969	433	28.8812484741211	2011-03-09
69	29.6964950561523	-0.51208484172821	434	29.1844102144241	2011-03-10
70	29.7634677886963	-0.691268980503082	435	29.0721988081932	2011-03-11
71	29.8283252716064	-0.639475643634796	436	29.1888496279716	2011-03-12
72	29.8910293579102	-0.233302086591721	437	29.6577272713184	2011-03-13
73	29.9515380859375	-0.932128548622131	438	29.0194095373154	2011-03-14
74	30.0098171234131	-3.45618963241577	439	26.5536274909973	2011-03-15
75	30.0658378601074	-8.56162166595459	440	21.5042161941528	2011-03-16
76	30.1195678710938	-8.98892211914062	441	21.1306457519531	2011-03-17
77	30.1709861755371	-8.75760841369629	442	21.4133777618408	2011-03-18
78	30.2200717926025	-4.63607835769653	443	25.583993434906	2011-03-19
79	30.2668113708496	-2.21119809150696	444	28.0556132793427	2011-03-20
80	30.3111896514893	-0.868038713932037	445	29.4431509375572	2011-03-21
81	30.3531932830811	-0.279904425144196	446	30.0732888579369	2011-03-22
82	30.3928260803223	-3.43157458305359	447	26.9612514972687	2011-03-23
83	30.4300804138184	-2.07429218292236	448	28.355788230896	2011-03-24
84	30.464958190918	-2.63218832015991	449	27.8327698707581	2011-03-25
85	30.4974670410156	-3.71897411346436	450	26.7784929275513	2011-03-26
86	30.5276145935059	-7.15975856781006	451	23.3678560256958	2011-03-27
87	30.5554141998291	-8.11800193786621	452	22.4374122619629	2011-03-28
88	30.5808792114258	-8.26591300964355	453	22.3149662017822	2011-03-29
89	30.6040306091309	-8.1196985244751	454	22.4843320846558	2011-03-30
90	30.6248893737793	-6.42279720306396	455	24.2020921707153	2011-03-31
91	30.6434803009033	-3.37265706062317	456	27.2708232402802	2011-04-01
92	30.6598300933838	-1.5211329460144	457	29.1386971473694	2011-04-02
93	30.6739730834961	-1.02140784263611	458	29.65256524086	2011-04-03
94	30.6859397888184	-1.27254498004913	459	29.4133948087692	2011-04-04
95	30.6957683563232	-1.56107413768768	460	29.1346942186356	2011-04-05
96	30.703498840332	-1.61208438873291	461	29.0914144515991	2011-04-06
97	30.7091674804688	-1.08106601238251	462	29.6281014680862	2011-04-07
98	30.7128200531006	-1.29954564571381	463	29.4132744073868	2011-04-08
99	30.7145042419434	-1.80258893966675	464	28.9119153022766	2011-04-09
100	30.7142677307129	-1.6025071144104	465	29.1117606163025	2011-04-10
101	30.712158203125	-0.905080914497375	466	29.8070772886276	2011-04-11
102	30.7082271575928	-0.94805246591568	467	29.7601746916771	2011-04-12
103	30.7025279998779	-1.94724547863007	468	28.7552825212479	2011-04-13
104	30.6951160430908	-1.66985940933228	469	29.0252566337585	2011-04-14
105	30.6860466003418	-0.671662986278534	470	30.0143836140633	2011-04-15
106	30.6753749847412	0.0574341155588627	471	30.7328091003001	2011-04-16
107	30.6631641387939	0.263565689325333	472	30.9267298281193	2011-04-17
108	30.6494693756104	0.419509172439575	473	31.0689785480499	2011-04-18
109	30.6343536376953	-2.65058422088623	474	27.9837694168091	2011-04-19
110	30.6178741455078	-1.48904800415039	475	29.1288261413574	2011-04-20
111	30.6000957489014	-0.0974951684474945	476	30.5026005804539	2011-04-21
112	30.5810794830322	0.101765051484108	477	30.6828445345163	2011-04-22
113	30.560884475708	-2.47312712669373	478	28.0877573490143	2011-04-23
114	30.5395774841309	-2.14650416374207	479	28.3930733203888	2011-04-24
115	30.5172176361084	-1.47160255908966	480	29.0456150770187	2011-04-25
116	30.4938697814941	-1.48987138271332	481	29.0039983987808	2011-04-26
117	30.4695892333984	-1.13193547725677	482	29.3376537561417	2011-04-27
118	30.4444465637207	-1.11278986930847	483	29.3316566944122	2011-04-28
119	30.4184970855713	-1.82149255275726	484	28.597004532814	2011-04-29
120	30.3918018341064	-1.02521872520447	485	29.366583108902	2011-04-30
121	30.3644218444824	-2.28605031967163	486	28.0783715248108	2011-05-01
122	30.3364143371582	-0.458378553390503	487	29.8780357837677	2011-05-02
123	30.30784034729	0.070109561085701	488	30.3779499083757	2011-05-03
124	30.2787532806396	0.0679921954870224	489	30.3467454761267	2011-05-04
125	30.2492122650146	-0.425699084997177	490	29.8235131800175	2011-05-05
126	30.2192687988281	-0.573602676391602	491	29.6456661224365	2011-05-06
127	30.1889781951904	-1.02186870574951	492	29.1671094894409	2011-05-07
128	30.1583919525146	-1.43678760528564	493	28.721604347229	2011-05-08
129	30.1275615692139	-1.30928778648376	494	28.8182737827301	2011-05-09
130	30.0965366363525	-1.33389937877655	495	28.762637257576	2011-05-10
131	30.0653610229492	-0.595439195632935	496	29.4699218273163	2011-05-11
132	30.0340824127197	-0.20434632897377	497	29.829736083746	2011-05-12
133	30.0027465820312	-0.829448342323303	498	29.1732982397079	2011-05-13
134	29.9713935852051	-2.0996572971344	499	27.8717362880707	2011-05-14
135	29.9400653839111	-1.53964674472809	500	28.400418639183	2011-05-15
136	29.9088001251221	-0.826565325260162	501	29.0822347998619	2011-05-16
137	29.8776340484619	-1.2698974609375	502	28.6077365875244	2011-05-17
138	29.8466053009033	-1.91165769100189	503	27.9349476099014	2011-05-18
139	29.8157424926758	-1.54812633991241	504	28.2676161527634	2011-05-19
140	29.7850799560547	-0.848026394844055	505	28.9370535612106	2011-05-20
141	29.7546443939209	-0.0292036216706038	506	29.7254407722503	2011-05-21
142	29.7244644165039	-0.136072769761086	507	29.5883916467428	2011-05-22
143	29.6945648193359	0.728263556957245	508	30.4228283762932	2011-05-23
144	29.6649703979492	0.477546840906143	509	30.1425172388554	2011-05-24
145	29.6357021331787	-0.910031855106354	510	28.7256702780724	2011-05-25
146	29.6067771911621	-1.33714258670807	511	28.269634604454	2011-05-26
147	29.5782165527344	-1.41804039478302	512	28.1601761579514	2011-05-27
148	29.5500335693359	-0.711736977100372	513	28.8382965922356	2011-05-28
149	29.5222454071045	-0.489862143993378	514	29.0323832631111	2011-05-29
150	29.4948596954346	-0.245286598801613	515	29.249573096633	2011-05-30
151	29.4678916931152	0.444876909255981	516	29.9127686023712	2011-05-31
152	29.4413452148438	0.540501534938812	517	29.9818467497826	2011-06-01
153	29.4152297973633	-0.233726173639297	518	29.181503623724	2011-06-02
154	29.3895530700684	-0.521089673042297	519	28.8684633970261	2011-06-03
155	29.3643169403076	-0.187377318739891	520	29.1769396215677	2011-06-04
156	29.3395214080811	0.398266166448593	521	29.7377875745296	2011-06-05
157	29.3151721954346	-1.08186662197113	522	28.2333055734634	2011-06-06
158	29.2912654876709	-0.561675727367401	523	28.7295897603035	2011-06-07
159	29.26780128479	0.387193471193314	524	29.6549947559834	2011-06-08
160	29.2447757720947	0.619329035282135	525	29.8641048073769	2011-06-09
161	29.2221851348877	-0.299110651016235	526	28.9230744838715	2011-06-10
162	29.200023651123	-0.189115703105927	527	29.0109079480171	2011-06-11
163	29.1782875061035	-0.423872083425522	528	28.754415422678	2011-06-12
164	29.1569671630859	-0.453846752643585	529	28.7031204104424	2011-06-13
165	29.1360549926758	-0.345963358879089	530	28.7900916337967	2011-06-14
166	29.1155433654785	0.0475732423365116	531	29.163116607815	2011-06-15
167	29.095422744751	-0.383171260356903	532	28.7122514843941	2011-06-16
168	29.07568359375	-0.640746235847473	533	28.4349373579025	2011-06-17
169	29.0563106536865	-0.350214004516602	534	28.7060966491699	2011-06-18
170	29.0372982025146	-0.17034450173378	535	28.8669537007809	2011-06-19
171	29.0186328887939	-0.473971754312515	536	28.5446611344814	2011-06-20
172	29.0003051757812	-0.516737997531891	537	28.4835671782494	2011-06-21
173	28.9822978973389	-0.0647128894925117	538	28.9175850078464	2011-06-22
174	28.9646015167236	0.0468166694045067	539	29.0114181861281	2011-06-23
175	28.9472045898438	-0.00374648603610694	540	28.9434581038076	2011-06-24
176	28.9300937652588	-1.20128405094147	541	27.7288097143173	2011-06-25
177	28.9132556915283	-1.01095712184906	542	27.9022985696793	2011-06-26
178	28.8966808319092	-1.35690629482269	543	27.5397745370865	2011-06-27
179	28.8803539276123	0.377889543771744	544	29.258243471384	2011-06-28
180	28.8642654418945	0.340893983840942	545	29.2051594257355	2011-06-29
181	28.8484020233154	-0.603768229484558	546	28.2446337938309	2011-06-30
182	28.8327541351318	-1.63195419311523	547	27.2007999420166	2011-07-01
183	28.817310333252	-1.55058109760284	548	27.2667292356491	2011-07-02
184	28.802059173584	-1.27056515216827	549	27.5314940214157	2011-07-03
185	28.7869911193848	-0.7863609790802	550	28.0006301403046	2011-07-04
186	28.7720985412598	0.0499421879649162	551	28.8220407292247	2011-07-05
187	28.7573680877686	0.717280387878418	552	29.474648475647	2011-07-06
188	28.7427959442139	1.58054268360138	553	30.3233386278152	2011-07-07
189	28.7283725738525	1.75484180450439	554	30.4832143783569	2011-07-08
190	28.71409034729	1.30820524692535	555	30.0222955942154	2011-07-09
191	28.6999454498291	0.838733673095703	556	29.5386791229248	2011-07-10
192	28.6859283447266	0.692515730857849	557	29.3784440755844	2011-07-11
193	28.6720352172852	0.80378782749176	558	29.4758230447769	2011-07-12
194	28.6582660675049	0.341635584831238	559	28.9999016523361	2011-07-13
195	28.6446113586426	-0.141163006424904	560	28.5034483522177	2011-07-14
196	28.6310710906982	-0.888277053833008	561	27.7427940368652	2011-07-15
197	28.6176433563232	-0.54441887140274	562	28.0732244849205	2011-07-16
198	28.6043243408203	-0.339431345462799	563	28.2648929953575	2011-07-17
199	28.5911178588867	-0.0491090007126331	564	28.5420088581741	2011-07-18
200	28.5780181884766	-0.328872889280319	565	28.2491452991962	2011-07-19
201	28.5650310516357	-0.431097239255905	566	28.1339338123798	2011-07-20
202	28.552152633667	-1.28987574577332	567	27.2622768878937	2011-07-21
203	28.5393886566162	-0.877759456634521	568	27.6616291999817	2011-07-22
204	28.526741027832	-0.362157970666885	569	28.1645830571651	2011-07-23
205	28.5142116546631	0.0302693191915751	570	28.5444809738547	2011-07-24
206	28.5018043518066	-0.435161978006363	571	28.0666423738003	2011-07-25
207	28.48952293396	-0.476521700620651	572	28.0130012333393	2011-07-26
208	28.4773731231689	0.253907293081284	573	28.7312804162502	2011-07-27
209	28.4653568267822	0.64346706867218	574	29.1088238954544	2011-07-28
210	28.453483581543	0.466300576925278	575	28.9197841584682	2011-07-29
211	28.4417552947998	-0.605862021446228	576	27.8358932733536	2011-07-30
212	28.43017578125	-2.90944075584412	577	25.5207350254059	2011-07-31
213	28.418758392334	-1.98386931419373	578	26.4348890781403	2011-08-01
214	28.4074993133545	-0.76264363527298	579	27.6448556780815	2011-08-02
215	28.3964138031006	0.0375998169183731	580	28.434013620019	2011-08-03
216	28.3855018615723	0.805427134037018	581	29.1909289956093	2011-08-04
217	28.3747711181641	0.920989751815796	582	29.2957608699799	2011-08-05
218	28.3642292022705	0.672011017799377	583	29.0362402200699	2011-08-06
219	28.3538780212402	0.402809679508209	584	28.7566877007484	2011-08-07
220	28.3437271118164	0.122955963015556	585	28.466683074832	2011-08-08
221	28.3337783813477	-0.848164677619934	586	27.4856137037277	2011-08-09
222	28.3240394592285	-1.05582749843597	587	27.2682119607925	2011-08-10
223	28.3145122528076	-1.37090539932251	588	26.9436068534851	2011-08-11
224	28.3052024841309	-0.589014410972595	589	27.7161880731583	2011-08-12
225	28.2961120605469	0.492250800132751	590	28.7883628606796	2011-08-13
226	28.2872467041016	0.540562152862549	591	28.8278088569641	2011-08-14
227	28.2786045074463	-0.579340279102325	592	27.699264228344	2011-08-15
228	28.2701873779297	-0.7298863530159	593	27.5403010249138	2011-08-16
229	28.2620010375977	-0.851723313331604	594	27.4102777242661	2011-08-17
230	28.2540378570557	-0.229411169886589	595	28.0246266871691	2011-08-18
231	28.2463035583496	-1.38110780715942	596	26.8651957511902	2011-08-19
232	28.238790512085	-0.833360970020294	597	27.4054295420647	2011-08-20
233	28.2314987182617	0.142451927065849	598	28.3739506453276	2011-08-21
234	28.224422454834	0.8714599609375	599	29.0958824157715	2011-08-22
235	28.2175579071045	1.51181483268738	600	29.7293727397919	2011-08-23
236	28.210901260376	1.63746011257172	601	29.8483613729477	2011-08-24
237	28.204439163208	0.177806824445724	602	28.3822459876537	2011-08-25
238	28.198169708252	0.515389144420624	603	28.7135588526726	2011-08-26
239	28.1920776367188	-0.127285361289978	604	28.0647922754288	2011-08-27
240	28.1861553192139	0.0744084045290947	605	28.260563723743	2011-08-28
241	28.1803894042969	-0.576585173606873	606	27.60380423069	2011-08-29
242	28.174768447876	-0.824929893016815	607	27.3498385548592	2011-08-30
243	28.1692752838135	0.289933413267136	608	28.4592086970806	2011-08-31
244	28.1638965606689	0.395212233066559	609	28.5591087937355	2011-09-01
245	28.1586151123047	0.0442450381815434	610	28.2028601504862	2011-09-02
246	28.1534118652344	0.592737853527069	611	28.7461497187614	2011-09-03
247	28.1482620239258	0.693671464920044	612	28.8419334888458	2011-09-04
248	28.1431541442871	-0.228224352002144	613	27.914929792285	2011-09-05
249	28.1380596160889	-0.226716279983521	614	27.9113433361053	2011-09-06
250	28.1329612731934	-0.674849689006805	615	27.4581115841866	2011-09-07
251	28.1278285980225	-0.192134246230125	616	27.9356943517923	2011-09-08
252	28.1226367950439	-0.497453659772873	617	27.6251831352711	2011-09-09
253	28.1173629760742	-0.828673005104065	618	27.2886899709702	2011-09-10
254	28.1119766235352	-1.0733767747879	619	27.0385998487473	2011-09-11
255	28.1064510345459	-0.526745021343231	620	27.5797060132027	2011-09-12
256	28.100757598877	-0.0164944734424353	621	28.0842631254345	2011-09-13
257	28.0948619842529	-0.00208376906812191	622	28.0927782151848	2011-09-14
258	28.0887336730957	-0.354519873857498	623	27.7342137992382	2011-09-15
259	28.0823440551758	0.311010718345642	624	28.3933547735214	2011-09-16
260	28.0756568908691	0.419248580932617	625	28.4949054718018	2011-09-17
261	28.068639755249	0.782794117927551	626	28.8514338731766	2011-09-18
262	28.0612602233887	0.898327589035034	627	28.9595878124237	2011-09-19
263	28.0534820556641	0.179913446307182	628	28.2333955019712	2011-09-20
264	28.0452728271484	-1.02002274990082	629	27.0252500772476	2011-09-21
265	28.0365924835205	-1.07855772972107	630	26.9580347537994	2011-09-22
266	28.0274105072021	-0.53209125995636	631	27.4953192472458	2011-09-23
267	28.0176887512207	-0.347994118928909	632	27.6696946322918	2011-09-24
268	28.0073947906494	0.721486032009125	633	28.7288808226585	2011-09-25
269	27.996488571167	0.731571674346924	634	28.7280602455139	2011-09-26
270	27.9849376678467	-1.72802805900574	635	26.2569096088409	2011-09-27
271	27.9727058410645	-0.241709560155869	636	27.7309962809086	2011-09-28
272	27.9597606658936	0.520526945590973	637	28.4802876114845	2011-09-29
273	27.94606590271	0.995973169803619	638	28.9420390725136	2011-09-30
274	27.9315872192383	0.489710509777069	639	28.4212977290154	2011-10-01
275	27.9162940979004	0.219026297330856	640	28.1353203952312	2011-10-02
276	27.9001522064209	-1.31528401374817	641	26.5848681926727	2011-10-03
277	27.8831310272217	-1.23200905323029	642	26.6511219739914	2011-10-04
278	27.8652000427246	-0.307199031114578	643	27.55800101161	2011-10-05
279	27.8463325500488	-0.877411365509033	644	26.9689211845398	2011-10-06
280	27.8264980316162	-0.793143451213837	645	27.0333545804024	2011-10-07
281	27.8056678771973	0.0211685132235289	646	27.8268363904208	2011-10-08
282	27.783821105957	0.407620400190353	647	28.1914415061474	2011-10-09
283	27.7609329223633	0.353327661752701	648	28.114260584116	2011-10-10
284	27.7369785308838	0.864339768886566	649	28.6013182997704	2011-10-11
285	27.7119426727295	0.827710449695587	650	28.5396531224251	2011-10-12
286	27.6858005523682	0.0543376505374908	651	27.7401382029057	2011-10-13
287	27.658540725708	0.548732161521912	652	28.2072728872299	2011-10-14
288	27.63014793396	0.274618238210678	653	27.9047661721706	2011-10-15
289	27.600606918335	-0.900534272193909	654	26.7000726461411	2011-10-16
290	27.5699119567871	-2.03395080566406	655	25.535961151123	2011-10-17
291	27.5380516052246	-0.878783941268921	656	26.6592676639557	2011-10-18
292	27.5050201416016	0.224459782242775	657	27.7294799238443	2011-10-19
293	27.4708156585693	0.198106214404106	658	27.6689218729734	2011-10-20
294	27.4354381561279	0.766093909740448	659	28.2015320658684	2011-10-21
295	27.3988876342773	0.71871292591095	660	28.1176005601883	2011-10-22
296	27.3611698150635	0.995722830295563	661	28.356892645359	2011-10-23
297	27.3222885131836	1.15262675285339	662	28.474915266037	2011-10-24
298	27.2822608947754	1.51019906997681	663	28.7924599647522	2011-10-25
299	27.2410926818848	1.31904077529907	664	28.5601334571838	2011-10-26
300	27.1988010406494	1.28576409816742	665	28.4845651388168	2011-10-27
301	27.155403137207	1.24199759960175	666	28.3974007368088	2011-10-28
302	27.1109237670898	1.05886030197144	667	28.1697840690613	2011-10-29
303	27.0653839111328	0.597084045410156	668	27.662467956543	2011-10-30
304	27.0188102722168	0.633812308311462	669	27.6526225805283	2011-10-31
305	26.9712314605713	0.80789715051651	670	27.7791286110878	2011-11-01
306	26.9226818084717	0.615452826023102	671	27.5381346344948	2011-11-02
307	26.8731956481934	0.669700145721436	672	27.5428957939148	2011-11-03
308	26.8228130340576	0.722817182540894	673	27.5456302165985	2011-11-04
309	26.7715721130371	0.875325202941895	674	27.646897315979	2011-11-05
310	26.719518661499	1.01284682750702	675	27.732365489006	2011-11-06
311	26.6666965484619	1.54741740226746	676	28.2141139507294	2011-11-07
312	26.6131572723389	1.67435169219971	677	28.2875089645386	2011-11-08
313	26.558952331543	0.693470001220703	678	27.2524223327637	2011-11-09
314	26.5041351318359	-1.11309695243835	679	25.3910381793976	2011-11-10
315	26.4487648010254	-0.812638223171234	680	25.6361265778542	2011-11-11
316	26.3929004669189	-0.480224251747131	681	25.9126762151718	2011-11-12
317	26.3365993499756	-0.0465054996311665	682	26.2900938503444	2011-11-13
318	26.2799339294434	0.235460340976715	683	26.5153942704201	2011-11-14
319	26.2229633331299	0.412371963262558	684	26.6353352963924	2011-11-15
320	26.1657600402832	0.980327725410461	685	27.1460877656937	2011-11-16
321	26.1083946228027	1.38279914855957	686	27.4911937713623	2011-11-17
322	26.0509376525879	1.54556381702423	687	27.5965014696121	2011-11-18
323	25.993465423584	2.02241134643555	688	28.0158767700195	2011-11-19
324	25.9360542297363	1.17150688171387	689	27.1075611114502	2011-11-20
325	25.8787784576416	0.899985432624817	690	26.7787638902664	2011-11-21
326	25.8217220306396	2.07887983322144	691	27.9006018638611	2011-11-22
327	25.7649612426758	2.29810667037964	692	28.0630679130554	2011-11-23
328	25.7085800170898	0.881737351417542	693	26.5903173685074	2011-11-24
329	25.6526622772217	0.290195733308792	694	25.9428580105305	2011-11-25
330	25.5972862243652	0.844613373279572	695	26.4418995976448	2011-11-26
331	25.5425415039062	1.64780354499817	696	27.1903450489044	2011-11-27
332	25.4885120391846	1.91158592700958	697	27.4000979661942	2011-11-28
333	25.4352836608887	1.99080693721771	698	27.4260905981064	2011-11-29
334	25.3829402923584	1.80635523796082	699	27.1892955303192	2011-11-30
335	25.3315677642822	1.37304818630219	700	26.7046159505844	2011-12-01
336	25.2812557220459	0.428407609462738	701	25.7096633315086	2011-12-02
337	25.2320823669434	-0.480477780103683	702	24.7516045868397	2011-12-03
338	25.184139251709	-0.773943901062012	703	24.410195350647	2011-12-04
339	25.1375102996826	-0.497886061668396	704	24.6396242380142	2011-12-05
340	25.0922775268555	0.255017399787903	705	25.3472949266434	2011-12-06
341	25.0485248565674	1.37984013557434	706	26.4283649921417	2011-12-07
342	25.0063362121582	2.74850130081177	707	27.75483751297	2011-12-08
343	24.9657917022705	1.38116419315338	708	26.3469558954239	2011-12-09
344	24.9269676208496	-0.497719079256058	709	24.4292485415936	2011-12-10
345	24.8899478912354	-2.94450998306274	710	21.9454379081726	2011-12-11
346	24.8548049926758	-3.59041571617126	711	21.2643892765045	2011-12-12
347	24.8216152191162	-2.66610026359558	712	22.1555149555206	2011-12-13
348	24.7904510498047	-1.37158930301666	713	23.418861746788	2011-12-14
349	24.761381149292	0.909301698207855	714	25.6706828474998	2011-12-15
350	24.7344799041748	1.13009691238403	715	25.8645768165588	2011-12-16
351	24.7098064422607	0.0918744057416916	716	24.8016808480024	2011-12-17
352	24.6874256134033	0.0129098920151591	717	24.7003355054185	2011-12-18
353	24.6673984527588	-0.651831567287445	718	24.0155668854713	2011-12-19
354	24.6497859954834	-0.880882143974304	719	23.7689038515091	2011-12-20
355	24.6346378326416	-0.131848901510239	720	24.5027889311314	2011-12-21
356	24.6220092773438	0.847103297710419	721	25.4691125750542	2011-12-22
357	24.6119480133057	1.48792433738708	722	26.0998723506927	2011-12-23
358	24.6044998168945	-0.464104533195496	723	24.140395283699	2011-12-24
359	24.599702835083	-2.75815510749817	724	21.8415477275848	2011-12-25
360	24.5975971221924	-3.2636411190033	725	21.3339560031891	2011-12-26
361	24.5982189178467	-2.25675106048584	726	22.3414678573608	2011-12-27
362	24.6015968322754	-0.100373581051826	727	24.5012232512236	2011-12-28
363	24.6077613830566	0.856249451637268	728	25.4640108346939	2011-12-29
364	24.6167297363281	1.35428082942963	729	25.9710105657578	2011-12-30
365	24.6285247802734	1.86191534996033	730	26.4904401302338	2011-12-31
1	24.6431636810303	2.03316259384155	731	26.6763262748718	2012-01-01
2	24.6606521606445	2.26624393463135	732	26.9268960952759	2012-01-02
3	24.6809997558594	2.9268057346344	733	27.6078054904938	2012-01-03
4	24.7042121887207	2.77458477020264	734	27.4787969589233	2012-01-04
5	24.7302837371826	2.0551061630249	735	26.7853899002075	2012-01-05
6	24.7592105865479	1.95748937129974	736	26.7166999578476	2012-01-06
7	24.7909832000732	1.46378171443939	737	26.2547649145126	2012-01-07
8	24.8255863189697	0.649040699005127	738	25.4746270179749	2012-01-08
9	24.8630046844482	-0.190442517399788	739	24.6725621670485	2012-01-09
10	24.9032135009766	-0.112565129995346	740	24.7906483709812	2012-01-10
11	24.9461860656738	0.465004861354828	741	25.4111909270287	2012-01-11
12	24.9918956756592	0.678192675113678	742	25.6700883507729	2012-01-12
13	25.0403022766113	0.406199783086777	743	25.4465020596981	2012-01-13
14	25.0913696289062	1.66250586509705	744	26.7538754940033	2012-01-14
15	25.145055770874	1.58905243873596	745	26.73410820961	2012-01-15
16	25.2013130187988	1.36085379123688	746	26.5621668100357	2012-01-16
17	25.2600917816162	1.72464036941528	747	26.9847321510315	2012-01-17
18	25.3213348388672	2.05238437652588	748	27.3737192153931	2012-01-18
19	25.38498878479	2.50522184371948	749	27.8902106285095	2012-01-19
20	25.4509887695312	2.46708536148071	750	27.918074131012	2012-01-20
21	25.5192680358887	1.93274462223053	751	27.4520126581192	2012-01-21
22	25.5897636413574	2.49527454376221	752	28.0850381851196	2012-01-22
23	25.6623954772949	2.39529967308044	753	28.0576951503754	2012-01-23
24	25.737096786499	2.31793928146362	754	28.0550360679626	2012-01-24
25	25.8137874603271	1.64151477813721	755	27.4553022384644	2012-01-25
26	25.8923816680908	1.07905423641205	756	26.9714359045029	2012-01-26
27	25.9728012084961	1.21921479701996	757	27.1920160055161	2012-01-27
28	26.0549564361572	1.35710525512695	758	27.4120616912842	2012-01-28
29	26.1387615203857	1.86975193023682	759	28.0085134506226	2012-01-29
30	26.22412109375	0.303149372339249	760	26.5272704660892	2012-01-30
31	26.3109436035156	0.229343667626381	761	26.540287271142	2012-01-31
32	26.399133682251	0.774138927459717	762	27.1732726097107	2012-02-01
33	26.4885940551758	1.36456227302551	763	27.8531563282013	2012-02-02
34	26.5792274475098	1.02175045013428	764	27.600977897644	2012-02-03
35	26.6709289550781	0.836143374443054	765	27.5070723295212	2012-02-04
36	26.7636013031006	1.83636510372162	766	28.5999664068222	2012-02-05
37	26.8571395874023	1.76265251636505	767	28.6197921037674	2012-02-06
38	26.95143699646	1.19813454151154	768	28.1495715379715	2012-02-07
39	27.0463943481445	1.09239959716797	769	28.1387939453125	2012-02-08
40	27.1419010162354	1.18560826778412	770	28.3275092840195	2012-02-09
41	27.2378540039062	1.35027134418488	771	28.5881253480911	2012-02-10
42	27.3341464996338	1.16264033317566	772	28.4967868328094	2012-02-11
43	27.4306716918945	0.651571214199066	773	28.0822429060936	2012-02-12
44	27.527322769165	0.964000344276428	774	28.4913231134415	2012-02-13
45	27.6239948272705	1.24696612358093	775	28.8709609508514	2012-02-14
46	27.7205829620361	1.13470721244812	776	28.8552901744843	2012-02-15
47	27.8169822692871	1.23099195957184	777	29.0479742288589	2012-02-16
48	27.9130859375	1.20667934417725	778	29.1197652816772	2012-02-17
49	28.0087947845459	-0.453301072120667	779	27.5554937124252	2012-02-18
50	28.1040058135986	-1.47737598419189	780	26.6266298294067	2012-02-19
51	28.198616027832	-2.08659219741821	781	26.1120238304138	2012-02-20
52	28.2925300598145	-1.44447946548462	782	26.8480505943298	2012-02-21
53	28.3856468200684	-0.675920486450195	783	27.7097263336182	2012-02-22
54	28.4778728485107	0.28766667842865	784	28.7655395269394	2012-02-23
55	28.5691165924072	0.708782255649567	785	29.2778988480568	2012-02-24
56	28.6592807769775	0.989971518516541	786	29.6492522954941	2012-02-25
57	28.7482795715332	1.35947704315186	787	30.1077566146851	2012-02-26
58	28.8360290527344	1.39381980895996	788	30.2298488616943	2012-02-27
59	28.9224395751953	0.806943297386169	789	29.7293828725815	2012-02-28
60	29.0074310302734	0.251257032155991	790	29.2586880624294	2012-02-29
61	29.0909252166748	0.265034079551697	791	29.3559592962265	2012-03-01
62	29.1728477478027	0.517112910747528	792	29.6899606585503	2012-03-02
63	29.2531223297119	0.800206959247589	793	30.0533292889595	2012-03-03
64	29.3316802978516	0.996473670005798	794	30.3281539678574	2012-03-04
65	29.4084529876709	0.432484924793243	795	29.8409379124641	2012-03-05
66	29.4833793640137	0.626661002635956	796	30.1100403666496	2012-03-06
67	29.5564002990723	0.563940227031708	797	30.120340526104	2012-03-07
68	29.6274566650391	0.658462524414062	798	30.2859191894531	2012-03-08
69	29.6964950561523	0.653805315494537	799	30.3503003716469	2012-03-09
70	29.7634677886963	-1.43131422996521	800	28.3321535587311	2012-03-10
71	29.8283252716064	-1.02870988845825	801	28.7996153831482	2012-03-11
72	29.8910293579102	-0.120981015264988	802	29.7700483426452	2012-03-12
73	29.9515380859375	0.184124663472176	803	30.1356627494097	2012-03-13
74	30.0098171234131	0.0551610067486763	804	30.0649781301618	2012-03-14
75	30.0658378601074	-0.564216911792755	805	29.5016209483147	2012-03-15
76	30.1195678710938	0.161061272025108	806	30.2806291431189	2012-03-16
77	30.1709861755371	-0.265316903591156	807	29.905669271946	2012-03-17
78	30.2200717926025	-0.867526352405548	808	29.352545440197	2012-03-18
79	30.2668113708496	-0.71540367603302	809	29.5514076948166	2012-03-19
80	30.3111896514893	-0.681161880493164	810	29.6300277709961	2012-03-20
81	30.3531932830811	-0.97545063495636	811	29.3777426481247	2012-03-21
82	30.3928260803223	-0.813903868198395	812	29.5789222121239	2012-03-22
83	30.4300804138184	-0.120394982397556	813	30.3096854314208	2012-03-23
84	30.464958190918	-0.554811894893646	814	29.9101462960243	2012-03-24
85	30.4974670410156	-1.28373026847839	815	29.2137367725372	2012-03-25
86	30.5276145935059	-0.489912986755371	816	30.0377016067505	2012-03-26
87	30.5554141998291	-0.61175924539566	817	29.9436549544334	2012-03-27
88	30.5808792114258	-0.467468112707138	818	30.1134110987186	2012-03-28
89	30.6040306091309	0.16534686088562	819	30.7693774700165	2012-03-29
90	30.6248893737793	0.461373656988144	820	31.0862630307674	2012-03-30
91	30.6434803009033	-0.65252947807312	821	29.9909508228302	2012-03-31
92	30.6598300933838	-2.45547676086426	822	28.2043533325195	2012-04-01
93	30.6739730834961	-1.7575888633728	823	28.9163842201233	2012-04-02
94	30.6859397888184	-0.120477743446827	824	30.5654620453715	2012-04-03
95	30.6957683563232	-0.784515142440796	825	29.9112532138824	2012-04-04
96	30.703498840332	-2.02492332458496	826	28.6785755157471	2012-04-05
97	30.7091674804688	-1.81617772579193	827	28.8929897546768	2012-04-06
98	30.7128200531006	-3.11874055862427	828	27.5940794944763	2012-04-07
99	30.7145042419434	-2.50934505462646	829	28.2051591873169	2012-04-08
100	30.7142677307129	-1.55059015750885	830	29.163677573204	2012-04-09
101	30.712158203125	-0.945468783378601	831	29.7666894197464	2012-04-10
102	30.7082271575928	-0.60024219751358	832	30.1079849600792	2012-04-11
103	30.7025279998779	0.182047456502914	833	30.8845754563808	2012-04-12
104	30.6951160430908	0.558452367782593	834	31.2535684108734	2012-04-13
105	30.6860466003418	0.61623215675354	835	31.3022787570953	2012-04-14
106	30.6753749847412	0.408432632684708	836	31.0838076174259	2012-04-15
107	30.6631641387939	0.391456991434097	837	31.054621130228	2012-04-16
108	30.6494693756104	0.259577631950378	838	30.9090470075607	2012-04-17
109	30.6343536376953	0.759984195232391	839	31.3943378329277	2012-04-18
110	30.6178741455078	1.34405720233917	840	31.961931347847	2012-04-19
111	30.6000957489014	1.47091960906982	841	32.0710153579712	2012-04-20
112	30.5810794830322	1.34716188907623	842	31.9282413721085	2012-04-21
113	30.560884475708	1.13955748081207	843	31.7004419565201	2012-04-22
114	30.5395774841309	1.44050061702728	844	31.9800781011581	2012-04-23
115	30.5172176361084	1.70868015289307	845	32.2258977890015	2012-04-24
116	30.4938697814941	2.11830472946167	846	32.6121745109558	2012-04-25
117	30.4695892333984	2.49815249443054	847	32.967741727829	2012-04-26
118	30.4444465637207	1.65656197071075	848	32.1010085344315	2012-04-27
119	30.4184970855713	0.967813014984131	849	31.3863101005554	2012-04-28
120	30.3918018341064	1.06501770019531	850	31.4568195343018	2012-04-29
121	30.3644218444824	1.20439457893372	851	31.5688164234161	2012-04-30
122	30.3364143371582	1.9549388885498	852	32.291353225708	2012-05-01
123	30.30784034729	1.84798908233643	853	32.1558294296265	2012-05-02
124	30.2787532806396	0.927961409091949	854	31.2067146897316	2012-05-03
125	30.2492122650146	0.280808657407761	855	30.5300209224224	2012-05-04
126	30.2192687988281	-1.43961679935455	856	28.7796519994736	2012-05-05
127	30.1889781951904	-2.10243248939514	857	28.0865457057953	2012-05-06
128	30.1583919525146	-1.05227470397949	858	29.1061172485352	2012-05-07
129	30.1275615692139	-1.04448091983795	859	29.0830806493759	2012-05-08
130	30.0965366363525	-0.85806006193161	860	29.2384765744209	2012-05-09
131	30.0653610229492	0.35682424902916	861	30.4221852719784	2012-05-10
132	30.0340824127197	0.90275776386261	862	30.9368401765823	2012-05-11
133	30.0027465820312	1.0693963766098	863	31.0721429586411	2012-05-12
134	29.9713935852051	0.946777522563934	864	30.918171107769	2012-05-13
135	29.9400653839111	1.45120048522949	865	31.3912658691406	2012-05-14
136	29.9088001251221	0.673827290534973	866	30.582627415657	2012-05-15
137	29.8776340484619	-1.14066302776337	867	28.7369710206985	2012-05-16
138	29.8466053009033	-0.725878298282623	868	29.1207270026207	2012-05-17
139	29.8157424926758	-0.669837296009064	869	29.1459051966667	2012-05-18
140	29.7850799560547	-0.628709614276886	870	29.1563703417778	2012-05-19
141	29.7546443939209	-0.187653750181198	871	29.5669906437397	2012-05-20
142	29.7244644165039	0.601187646389008	872	30.3256520628929	2012-05-21
143	29.6945648193359	1.05445647239685	873	30.7490212917328	2012-05-22
144	29.6649703979492	0.713708281517029	874	30.3786786794662	2012-05-23
145	29.6357021331787	0.151613503694534	875	29.7873156368732	2012-05-24
146	29.6067771911621	-0.0493494085967541	876	29.5574277825654	2012-05-25
147	29.5782165527344	-0.109113000333309	877	29.4691035524011	2012-05-26
148	29.5500335693359	-0.452142328023911	878	29.097891241312	2012-05-27
149	29.5222454071045	-0.696161150932312	879	28.8260842561722	2012-05-28
150	29.4948596954346	-0.56174623966217	880	28.9331134557724	2012-05-29
151	29.4678916931152	-0.104773566126823	881	29.3631181269884	2012-05-30
152	29.4413452148438	0.185709714889526	882	29.6270549297333	2012-05-31
153	29.4152297973633	-0.559618294239044	883	28.8556115031242	2012-06-01
154	29.3895530700684	-0.773657023906708	884	28.6158960461617	2012-06-02
155	29.3643169403076	-0.380928337574005	885	28.9833886027336	2012-06-03
156	29.3395214080811	-0.4988973736763	886	28.8406240344048	2012-06-04
157	29.3151721954346	-0.855953752994537	887	28.45921844244	2012-06-05
158	29.2912654876709	0.289031893014908	888	29.5802973806858	2012-06-06
159	29.26780128479	-0.165451467037201	889	29.1023498177528	2012-06-07
160	29.2447757720947	-0.485628604888916	890	28.7591471672058	2012-06-08
161	29.2221851348877	0.0313501544296741	891	29.2535352893174	2012-06-09
162	29.200023651123	-0.187289923429489	892	29.0127337276936	2012-06-10
163	29.1782875061035	0.397094875574112	893	29.5753823816776	2012-06-11
164	29.1569671630859	0.0303097441792488	894	29.1872769072652	2012-06-12
165	29.1360549926758	0.181392580270767	895	29.3174475729465	2012-06-13
166	29.1155433654785	0.556047260761261	896	29.6715906262398	2012-06-14
167	29.095422744751	0.403446108102798	897	29.4988688528538	2012-06-15
168	29.07568359375	0.256516844034195	898	29.3322004377842	2012-06-16
169	29.0563106536865	-0.418834209442139	899	28.6374764442444	2012-06-17
170	29.0372982025146	-0.295322328805923	900	28.7419758737087	2012-06-18
171	29.0186328887939	-0.623545587062836	901	28.3950873017311	2012-06-19
172	29.0003051757812	-0.540234386920929	902	28.4600707888603	2012-06-20
173	28.9822978973389	-0.242038920521736	903	28.7402589768171	2012-06-21
174	28.9646015167236	0.157178089022636	904	29.1217796057463	2012-06-22
175	28.9472045898438	0.370317369699478	905	29.3175219595432	2012-06-23
176	28.9300937652588	-0.105704583227634	906	28.8243891820312	2012-06-24
177	28.9132556915283	-0.118749469518661	907	28.7945062220097	2012-06-25
178	28.8966808319092	-0.74987804889679	908	28.1468027830124	2012-06-26
179	28.8803539276123	-1.40613973140717	909	27.4742141962051	2012-06-27
180	28.8642654418945	-0.0799214020371437	910	28.7843440398574	2012-06-28
181	28.8484020233154	0.244915276765823	911	29.0933173000813	2012-06-29
182	28.8327541351318	-0.303555279970169	912	28.5291988551617	2012-06-30
183	28.817310333252	-0.117356836795807	913	28.6999534964561	2012-07-01
183	28.817310333252	-0.488458931446075	914	28.3288514018059	2012-07-02
184	28.802059173584	-0.656603753566742	915	28.1454554200172	2012-07-03
185	28.7869911193848	-0.0251343790441751	916	28.7618567403406	2012-07-04
186	28.7720985412598	-0.604417145252228	917	28.1676813960075	2012-07-05
187	28.7573680877686	-0.669917523860931	918	28.0874505639076	2012-07-06
188	28.7427959442139	-0.316914111375809	919	28.4258818328381	2012-07-07
189	28.7283725738525	-0.226193845272064	920	28.5021787285805	2012-07-08
190	28.71409034729	0.139135390520096	921	28.8532257378101	2012-07-09
191	28.6999454498291	0.760137498378754	922	29.4600829482079	2012-07-10
192	28.6859283447266	0.898098111152649	923	29.5840264558792	2012-07-11
193	28.6720352172852	0.396178513765335	924	29.0682137310505	2012-07-12
194	28.6582660675049	0.270661950111389	925	28.9289280176163	2012-07-13
195	28.6446113586426	0.0563848689198494	926	28.7009962275624	2012-07-14
196	28.6310710906982	0.465310871601105	927	29.0963819622993	2012-07-15
197	28.6176433563232	0.866637766361237	928	29.4842811226845	2012-07-16
198	28.6043243408203	0.451042890548706	929	29.055367231369	2012-07-17
199	28.5911178588867	-1.03035163879395	930	27.5607662200928	2012-07-18
200	28.5780181884766	-1.50569152832031	931	27.0723266601562	2012-07-19
201	28.5650310516357	0.437228173017502	932	29.0022592246532	2012-07-20
202	28.552152633667	1.45881366729736	933	30.0109663009644	2012-07-21
203	28.5393886566162	1.10664141178131	934	29.6460300683975	2012-07-22
204	28.526741027832	0.245047643780708	935	28.7717886716127	2012-07-23
205	28.5142116546631	-1.06947612762451	936	27.4447355270386	2012-07-24
206	28.5018043518066	-1.3592563867569	937	27.1425479650497	2012-07-25
207	28.48952293396	-1.48448610305786	938	27.0050368309021	2012-07-26
208	28.4773731231689	-1.04591393470764	939	27.4314591884613	2012-07-27
209	28.4653568267822	-0.240254923701286	940	28.2251019030809	2012-07-28
210	28.453483581543	-1.0857914686203	941	27.3676921129227	2012-07-29
211	28.4417552947998	-1.51578867435455	942	26.9259666204453	2012-07-30
212	28.43017578125	-0.724098742008209	943	27.7060770392418	2012-07-31
213	28.418758392334	0.0885898545384407	944	28.5073482468724	2012-08-01
214	28.4074993133545	-0.799987614154816	945	27.6075116991997	2012-08-02
215	28.3964138031006	-0.230188190937042	946	28.1662256121635	2012-08-03
216	28.3855018615723	0.48533570766449	947	28.8708375692368	2012-08-04
217	28.3747711181641	0.611949026584625	948	28.9867201447487	2012-08-05
218	28.3642292022705	0.169425755739212	949	28.5336549580097	2012-08-06
219	28.3538780212402	-0.0801622122526169	950	28.2737158089876	2012-08-07
220	28.3437271118164	-1.61315679550171	951	26.7305703163147	2012-08-08
221	28.3337783813477	-2.52947235107422	952	25.8043060302734	2012-08-09
222	28.3240394592285	-1.23364984989166	953	27.0903896093369	2012-08-10
223	28.3145122528076	-0.138726651668549	954	28.1757856011391	2012-08-11
224	28.3052024841309	-0.19368052482605	955	28.1115219593048	2012-08-12
225	28.2961120605469	-0.193700328469276	956	28.1024117320776	2012-08-13
226	28.2872467041016	-0.0822926685214043	957	28.2049540355802	2012-08-14
227	28.2786045074463	0.636473953723907	958	28.9150784611702	2012-08-15
228	28.2701873779297	0.69464498758316	959	28.9648323655128	2012-08-16
229	28.2620010375977	0.540572345256805	960	28.8025733828545	2012-08-17
230	28.2540378570557	-0.12492474168539	961	28.1291131153703	2012-08-18
231	28.2463035583496	-0.335175573825836	962	27.9111279845238	2012-08-19
232	28.238790512085	-0.0331486538052559	963	28.2056418582797	2012-08-20
233	28.2314987182617	0.16959436237812	964	28.4010930806398	2012-08-21
234	28.224422454834	0.99479341506958	965	29.2192158699036	2012-08-22
235	28.2175579071045	0.651177406311035	966	28.8687353134155	2012-08-23
236	28.210901260376	0.78156441450119	967	28.9924656748772	2012-08-24
237	28.204439163208	0.28749868273735	968	28.4919378459454	2012-08-25
238	28.198169708252	-0.132470324635506	969	28.0656993836164	2012-08-26
239	28.1920776367188	0.236540272831917	970	28.4286179095507	2012-08-27
240	28.1861553192139	0.194321244955063	971	28.3804765641689	2012-08-28
241	28.1803894042969	-0.298732429742813	972	27.8816569745541	2012-08-29
242	28.174768447876	0.00530295632779598	973	28.1800714042038	2012-08-30
243	28.1692752838135	-0.381637066602707	974	27.7876382172108	2012-08-31
244	28.1638965606689	0.0501358546316624	975	28.2140324153006	2012-09-01
245	28.1586151123047	-0.00644180318340659	976	28.1521733091213	2012-09-02
246	28.1534118652344	-0.513148188591003	977	27.6402636766434	2012-09-03
247	28.1482620239258	-0.767807960510254	978	27.3804540634155	2012-09-04
248	28.1431541442871	-0.214660510420799	979	27.9284936338663	2012-09-05
249	28.1380596160889	-0.939936876296997	980	27.1981227397919	2012-09-06
250	28.1329612731934	-0.692906081676483	981	27.4400551915169	2012-09-07
251	28.1278285980225	-0.00336417555809021	982	28.1244644224644	2012-09-08
252	28.1226367950439	-0.16917285323143	983	27.9534639418125	2012-09-09
253	28.1173629760742	-0.43370321393013	984	27.6836597621441	2012-09-10
254	28.1119766235352	0.557733058929443	985	28.6697096824646	2012-09-11
255	28.1064510345459	0.592192053794861	986	28.6986430883408	2012-09-12
256	28.100757598877	0.376461386680603	987	28.4772189855576	2012-09-13
257	28.0948619842529	-0.309038877487183	988	27.7858231067657	2012-09-14
258	28.0887336730957	-0.488469660282135	989	27.6002640128136	2012-09-15
259	28.0823440551758	-0.117161624133587	990	27.9651824310422	2012-09-16
260	28.0756568908691	0.38749223947525	991	28.4631491303444	2012-09-17
261	28.068639755249	0.407317578792572	992	28.4759573340416	2012-09-18
262	28.0612602233887	0.955812573432922	993	29.0170727968216	2012-09-19
263	28.0534820556641	0.326709508895874	994	28.3801915645599	2012-09-20
264	28.0452728271484	0.243599563837051	995	28.2888723909855	2012-09-21
265	28.0365924835205	1.15870523452759	996	29.1952977180481	2012-09-22
266	28.0274105072021	1.05712199211121	997	29.0845324993134	2012-09-23
267	28.0176887512207	0.981212735176086	998	28.9989014863968	2012-09-24
268	28.0073947906494	0.366642624139786	999	28.3740374147892	2012-09-25
269	27.996488571167	0.406887769699097	1000	28.4033763408661	2012-09-26
270	27.9849376678467	-0.253017157316208	1001	27.7319205105305	2012-09-27
271	27.9727058410645	-0.606496453285217	1002	27.3662093877792	2012-09-28
272	27.9597606658936	0.448384821414948	1003	28.4081454873085	2012-09-29
273	27.94606590271	0.542974948883057	1004	28.489040851593	2012-09-30
274	27.9315872192383	0.559808194637299	1005	28.4913954138756	2012-10-01
275	27.9162940979004	0.981866419315338	1006	28.8981605172157	2012-10-02
276	27.9001522064209	0.755988895893097	1007	28.656141102314	2012-10-03
277	27.8831310272217	0.802396893501282	1008	28.685527920723	2012-10-04
278	27.8652000427246	0.994172692298889	1009	28.8593727350235	2012-10-05
279	27.8463325500488	-0.706582248210907	1010	27.1397503018379	2012-10-06
280	27.8264980316162	0.0462013371288776	1011	27.8726993687451	2012-10-07
281	27.8056678771973	-1.40176045894623	1012	26.403907418251	2012-10-08
282	27.783821105957	-0.529231309890747	1013	27.2545897960663	2012-10-09
283	27.7609329223633	0.380550563335419	1014	28.1414834856987	2012-10-10
284	27.7369785308838	0.632454335689545	1015	28.3694328665733	2012-10-11
285	27.7119426727295	0.898271322250366	1016	28.6102139949799	2012-10-12
286	27.6858005523682	1.36340427398682	1017	29.049204826355	2012-10-13
287	27.658540725708	1.37737703323364	1018	29.0359177589417	2012-10-14
288	27.63014793396	0.720817685127258	1019	28.3509656190872	2012-10-15
289	27.600606918335	1.07947397232056	1020	28.6800808906555	2012-10-16
290	27.5699119567871	1.09085714817047	1021	28.6607691049576	2012-10-17
291	27.5380516052246	0.422993630170822	1022	27.9610452353954	2012-10-18
292	27.5050201416016	0.567926526069641	1023	28.0729466676712	2012-10-19
293	27.4708156585693	1.4364767074585	1024	28.9072923660278	2012-10-20
294	27.4354381561279	1.72693431377411	1025	29.162372469902	2012-10-21
295	27.3988876342773	1.33168017864227	1026	28.7305678129196	2012-10-22
296	27.3611698150635	1.01067996025085	1027	28.3718497753143	2012-10-23
297	27.3222885131836	0.981949865818024	1028	28.3042383790016	2012-10-24
298	27.2822608947754	1.30084085464478	1029	28.5831017494202	2012-10-25
299	27.2410926818848	1.64198482036591	1030	28.8830775022507	2012-10-26
300	27.1988010406494	1.52820765972137	1031	28.7270087003708	2012-10-27
301	27.155403137207	1.87327349185944	1032	29.0286766290665	2012-10-28
302	27.1109237670898	2.46343445777893	1033	29.5743582248688	2012-10-29
303	27.0653839111328	2.37094473838806	1034	29.4363286495209	2012-10-30
304	27.0188102722168	0.603775143623352	1035	27.6225854158401	2012-10-31
305	26.9712314605713	0.198618918657303	1036	27.1698503792286	2012-11-01
306	26.9226818084717	0.247128322720528	1037	27.1698101311922	2012-11-02
307	26.8731956481934	1.14772641658783	1038	28.0209220647812	2012-11-03
308	26.8228130340576	1.63402020931244	1039	28.4568332433701	2012-11-04
309	26.7715721130371	2.14850997924805	1040	28.9200820922852	2012-11-05
310	26.719518661499	2.33037877082825	1041	29.0498974323273	2012-11-06
311	26.6666965484619	2.47986698150635	1042	29.1465635299683	2012-11-07
312	26.6131572723389	2.58420395851135	1043	29.1973612308502	2012-11-08
313	26.558952331543	2.96200275421143	1044	29.5209550857544	2012-11-09
314	26.5041351318359	3.22524690628052	1045	29.7293820381165	2012-11-10
315	26.4487648010254	3.06336188316345	1046	29.5121266841888	2012-11-11
316	26.3929004669189	1.20112836360931	1047	27.5940288305283	2012-11-12
317	26.3365993499756	2.07739996910095	1048	28.4139993190765	2012-11-13
318	26.2799339294434	2.15026783943176	1049	28.4302017688751	2012-11-14
319	26.2229633331299	2.38956904411316	1050	28.612532377243	2012-11-15
320	26.1657600402832	2.37102818489075	1051	28.536788225174	2012-11-16
321	26.1083946228027	2.22903394699097	1052	28.3374285697937	2012-11-17
322	26.0509376525879	1.98601388931274	1053	28.0369515419006	2012-11-18
323	25.993465423584	1.89965486526489	1054	27.8931202888489	2012-11-19
324	25.9360542297363	2.69381022453308	1055	28.6298644542694	2012-11-20
325	25.8787784576416	3.2473726272583	1056	29.1261510848999	2012-11-21
326	25.8217220306396	3.21608519554138	1057	29.037807226181	2012-11-22
327	25.7649612426758	3.78245735168457	1058	29.5474185943604	2012-11-23
328	25.7085800170898	2.02078723907471	1059	27.7293672561646	2012-11-24
329	25.6526622772217	2.13089799880981	1060	27.7835602760315	2012-11-25
330	25.5972862243652	2.90443778038025	1061	28.5017240047455	2012-11-26
331	25.5425415039062	2.89439129829407	1062	28.4369328022003	2012-11-27
332	25.4885120391846	1.57870066165924	1063	27.0672127008438	2012-11-28
333	25.4352836608887	2.19696497917175	1064	27.6322486400604	2012-11-29
334	25.3829402923584	2.97447180747986	1065	28.3574120998383	2012-11-30
335	25.3315677642822	3.31742906570435	1066	28.6489968299866	2012-12-01
336	25.2812557220459	3.41464900970459	1067	28.6959047317505	2012-12-02
337	25.2320823669434	3.63470935821533	1068	28.8667917251587	2012-12-03
338	25.184139251709	3.61852407455444	1069	28.8026633262634	2012-12-04
339	25.1375102996826	3.82577991485596	1070	28.9632902145386	2012-12-05
340	25.0922775268555	2.85516214370728	1071	27.9474396705627	2012-12-06
341	25.0485248565674	2.75769829750061	1072	27.806223154068	2012-12-07
342	25.0063362121582	2.52289938926697	1073	27.5292356014252	2012-12-08
343	24.9657917022705	2.34987568855286	1074	27.3156673908234	2012-12-09
344	24.9269676208496	2.64531326293945	1075	27.5722808837891	2012-12-10
345	24.8899478912354	3.03606271743774	1076	27.9260106086731	2012-12-11
346	24.8548049926758	2.30024123191833	1077	27.1550462245941	2012-12-12
347	24.8216152191162	2.22223854064941	1078	27.0438537597656	2012-12-13
348	24.7904510498047	2.68000960350037	1079	27.4704606533051	2012-12-14
349	24.761381149292	2.99725747108459	1080	27.7586386203766	2012-12-15
350	24.7344799041748	3.38349843025208	1081	28.1179783344269	2012-12-16
351	24.7098064422607	3.05901384353638	1082	27.7688202857971	2012-12-17
352	24.6874256134033	3.06809973716736	1083	27.7555253505707	2012-12-18
353	24.6673984527588	2.93774557113647	1084	27.6051440238953	2012-12-19
354	24.6497859954834	2.90151715278625	1085	27.5513031482697	2012-12-20
355	24.6346378326416	2.92374157905579	1086	27.5583794116974	2012-12-21
356	24.6220092773438	2.93895268440247	1087	27.5609619617462	2012-12-22
357	24.6119480133057	2.52078676223755	1088	27.1327347755432	2012-12-23
358	24.6044998168945	0.0616658069193363	1089	24.6661656238139	2012-12-24
359	24.599702835083	0.45384156703949	1090	25.0535444021225	2012-12-25
360	24.5975971221924	1.52638375759125	1091	26.1239808797836	2012-12-26
361	24.5982189178467	2.18823456764221	1092	26.7864534854889	2012-12-27
362	24.6015968322754	2.53509211540222	1093	27.1366889476776	2012-12-28
363	24.6077613830566	3.00895357131958	1094	27.6167149543762	2012-12-29
364	24.6167297363281	2.74625968933105	1095	27.3629894256592	2012-12-30
365	24.6285247802734	-0.0634009465575218	1096	24.5651238337159	2012-12-31
1	24.6431636810303	-1.01771473884583	1097	23.6254489421844	2013-01-01
2	24.6606521606445	0.782929718494415	1098	25.4435818791389	2013-01-02
3	24.6809997558594	1.67121338844299	1099	26.3522131443024	2013-01-03
4	24.7042121887207	0.751148045063019	1100	25.4553602337837	2013-01-04
5	24.7302837371826	0.572801291942596	1101	25.3030850291252	2013-01-05
6	24.7592105865479	0.393690794706345	1102	25.1529013812542	2013-01-06
7	24.7909832000732	0.675856709480286	1103	25.4668399095535	2013-01-07
8	24.8255863189697	1.2843382358551	1104	26.1099245548248	2013-01-08
9	24.8630046844482	1.19817042350769	1105	26.0611751079559	2013-01-09
10	24.9032135009766	0.946012616157532	1106	25.8492261171341	2013-01-10
11	24.9461860656738	1.20007979869843	1107	26.1462658643723	2013-01-11
12	24.9918956756592	1.12220752239227	1108	26.1141031980515	2013-01-12
13	25.0403022766113	0.797907590866089	1109	25.8382098674774	2013-01-13
14	25.0913696289062	0.0519613660871983	1110	25.1433309949934	2013-01-14
15	25.145055770874	0.555285632610321	1111	25.7003414034843	2013-01-15
16	25.2013130187988	1.24022424221039	1112	26.4415372610092	2013-01-16
17	25.2600917816162	1.05828189849854	1113	26.3183736801147	2013-01-17
18	25.3213348388672	0.090426854789257	1114	25.4117616936564	2013-01-18
19	25.38498878479	-1.21981000900269	1115	24.1651787757874	2013-01-19
20	25.4509887695312	-0.961430251598358	1116	24.4895585179329	2013-01-20
21	25.5192680358887	0.291873186826706	1117	25.8111412227154	2013-01-21
22	25.5897636413574	1.57827734947205	1118	27.1680409908295	2013-01-22
23	25.6623954772949	1.9577556848526	1119	27.6201511621475	2013-01-23
24	25.737096786499	2.541832447052	1120	28.278929233551	2013-01-24
25	25.8137874603271	2.02526473999023	1121	27.8390522003174	2013-01-25
26	25.8923816680908	1.8528059720993	1122	27.7451876401901	2013-01-26
27	25.9728012084961	1.85799741744995	1123	27.830798625946	2013-01-27
28	26.0549564361572	-0.564353823661804	1124	25.4906026124954	2013-01-28
29	26.1387615203857	-0.22616820037365	1125	25.9125933200121	2013-01-29
30	26.22412109375	0.645804762840271	1126	26.8699258565903	2013-01-30
31	26.3109436035156	-0.359878778457642	1127	25.951064825058	2013-01-31
32	26.399133682251	-0.0590696446597576	1128	26.3400640375912	2013-02-01
33	26.4885940551758	0.407787650823593	1129	26.8963817059994	2013-02-02
34	26.5792274475098	0.572122097015381	1130	27.1513495445251	2013-02-03
35	26.6709289550781	1.81746959686279	1131	28.4883985519409	2013-02-04
36	26.7636013031006	2.15494275093079	1132	28.9185440540314	2013-02-05
37	26.8571395874023	2.30286979675293	1133	29.1600093841553	2013-02-06
38	26.95143699646	2.01780700683594	1134	28.9692440032959	2013-02-07
39	27.0463943481445	1.66559875011444	1135	28.711993098259	2013-02-08
40	27.1419010162354	1.39353287220001	1136	28.5354338884354	2013-02-09
41	27.2378540039062	1.55157160758972	1137	28.789425611496	2013-02-10
42	27.3341464996338	1.5926958322525	1138	28.9268423318863	2013-02-11
43	27.4306716918945	1.86606550216675	1139	29.2967371940613	2013-02-12
44	27.527322769165	0.171669706702232	1140	27.6989924758673	2013-02-13
45	27.6239948272705	0.426873803138733	1141	28.0508686304092	2013-02-14
46	27.7205829620361	1.11537063121796	1142	28.8359535932541	2013-02-15
47	27.8169822692871	1.18545782566071	1143	29.0024400949478	2013-02-16
48	27.9130859375	1.52226734161377	1144	29.4353532791138	2013-02-17
49	28.0087947845459	1.58365607261658	1145	29.5924508571625	2013-02-18
50	28.1040058135986	1.20349562168121	1146	29.3075014352798	2013-02-19
51	28.198616027832	1.74008631706238	1147	29.9387023448944	2013-02-20
52	28.2925300598145	0.605939090251923	1148	28.8984691500664	2013-02-21
53	28.3856468200684	0.16479267179966	1149	28.550439491868	2013-02-22
54	28.4778728485107	-1.16251504421234	1150	27.3153578042984	2013-02-23
55	28.5691165924072	-0.656509637832642	1151	27.9126069545746	2013-02-24
56	28.6592807769775	1.04467785358429	1152	29.7039586305618	2013-02-25
57	28.7482795715332	1.94854915142059	1153	30.6968287229538	2013-02-26
58	28.8360290527344	2.13889622688293	1154	30.9749252796173	2013-02-27
59	28.9224395751953	1.98199415206909	1155	30.9044337272644	2013-02-28
60	29.0074310302734	1.93989419937134	1156	30.9473252296448	2013-03-01
61	29.0909252166748	1.9924384355545	1157	31.0833636522293	2013-03-02
62	29.1728477478027	-0.919651329517365	1158	28.2531964182854	2013-03-03
63	29.2531223297119	-4.45425653457642	1159	24.7988657951355	2013-03-04
64	29.3316802978516	-3.18107271194458	1160	26.150607585907	2013-03-05
65	29.4084529876709	-1.80052053928375	1161	27.6079324483871	2013-03-06
66	29.4833793640137	-0.689252376556396	1162	28.7941269874573	2013-03-07
67	29.5564002990723	-0.418325543403625	1163	29.1380747556686	2013-03-08
68	29.6274566650391	-0.474346101284027	1164	29.153110563755	2013-03-09
69	29.6964950561523	-0.572469353675842	1165	29.1240257024765	2013-03-10
70	29.7634677886963	-0.323995649814606	1166	29.4394721388817	2013-03-11
71	29.8283252716064	-0.345458835363388	1167	29.4828664362431	2013-03-12
72	29.8910293579102	-0.75154310464859	1168	29.1394862532616	2013-03-13
73	29.9515380859375	-0.327642470598221	1169	29.6238956153393	2013-03-14
74	30.0098171234131	-0.885060489177704	1170	29.1247566342354	2013-03-15
75	30.0658378601074	-0.259149074554443	1171	29.806688785553	2013-03-16
76	30.1195678710938	0.533906280994415	1172	30.6534741520882	2013-03-17
77	30.1709861755371	0.584796965122223	1173	30.7557831406593	2013-03-18
78	30.2200717926025	0.449675261974335	1174	30.6697470545769	2013-03-19
79	30.2668113708496	-0.0739051252603531	1175	30.1929062455893	2013-03-20
80	30.3111896514893	0.0463866591453552	1176	30.3575763106346	2013-03-21
81	30.3531932830811	0.615908801555634	1177	30.9691020846367	2013-03-22
82	30.3928260803223	0.802983999252319	1178	31.1958100795746	2013-03-23
83	30.4300804138184	0.77188640832901	1179	31.2019668221474	2013-03-24
84	30.464958190918	0.928099751472473	1180	31.3930579423904	2013-03-25
85	30.4974670410156	0.392856419086456	1181	30.8903234601021	2013-03-26
86	30.5276145935059	0.489265352487564	1182	31.0168799459934	2013-03-27
87	30.5554141998291	0.788043916225433	1183	31.3434581160545	2013-03-28
88	30.5808792114258	1.09737515449524	1184	31.678254365921	2013-03-29
89	30.6040306091309	1.27557778358459	1185	31.8796083927155	2013-03-30
90	30.6248893737793	1.31220555305481	1186	31.9370949268341	2013-03-31
91	30.6434803009033	1.41263437271118	1187	32.0561146736145	2013-04-01
92	30.6598300933838	1.5597505569458	1188	32.2195806503296	2013-04-02
93	30.6739730834961	1.89853394031525	1189	32.5725070238113	2013-04-03
94	30.6859397888184	2.00388503074646	1190	32.6898248195648	2013-04-04
95	30.6957683563232	2.08495593070984	1191	32.7807242870331	2013-04-05
96	30.703498840332	1.87751650810242	1192	32.5810153484344	2013-04-06
97	30.7091674804688	0.0840890929102898	1193	30.793256573379	2013-04-07
98	30.7128200531006	0.197718605399132	1194	30.9105386584997	2013-04-08
99	30.7145042419434	0.864100873470306	1195	31.5786051154137	2013-04-09
100	30.7142677307129	1.09079682826996	1196	31.8050645589828	2013-04-10
101	30.712158203125	0.479340016841888	1197	31.1914982199669	2013-04-11
102	30.7082271575928	-0.00420327857136726	1198	30.7040238790214	2013-04-12
103	30.7025279998779	0.62002021074295	1199	31.3225482106209	2013-04-13
104	30.6951160430908	0.415136098861694	1200	31.1102521419525	2013-04-14
105	30.6860466003418	-0.923360645771027	1201	29.7626859545708	2013-04-15
106	30.6753749847412	-1.21542251110077	1202	29.4599524736404	2013-04-16
107	30.6631641387939	-1.34115755558014	1203	29.3220065832138	2013-04-17
108	30.6494693756104	-0.0847361013293266	1204	30.564733274281	2013-04-18
109	30.6343536376953	1.23001229763031	1205	31.8643659353256	2013-04-19
110	30.6178741455078	2.03687334060669	1206	32.6547474861145	2013-04-20
111	30.6000957489014	1.25930416584015	1207	31.8593999147415	2013-04-21
112	30.5810794830322	-0.0226361379027367	1208	30.5584433451295	2013-04-22
113	30.560884475708	-1.44564640522003	1209	29.115238070488	2013-04-23
114	30.5395774841309	-0.305136501789093	1210	30.2344409823418	2013-04-24
115	30.5172176361084	-0.224710270762444	1211	30.292507365346	2013-04-25
116	30.4938697814941	0.013135826215148	1212	30.5070056077093	2013-04-26
117	30.4695892333984	0.211602061986923	1213	30.6811912953854	2013-04-27
118	30.4444465637207	0.81678307056427	1214	31.261229634285	2013-04-28
119	30.4184970855713	1.35049653053284	1215	31.7689936161041	2013-04-29
120	30.3918018341064	1.76868855953217	1216	32.1604903936386	2013-04-30
121	30.3644218444824	2.11521601676941	1217	32.4796378612518	2013-05-01
122	30.3364143371582	1.98079121112823	1218	32.3172055482864	2013-05-02
123	30.30784034729	1.29132723808289	1219	31.5991675853729	2013-05-03
124	30.2787532806396	0.52670818567276	1220	30.8054614663124	2013-05-04
125	30.2492122650146	-1.89210176467896	1221	28.3571105003357	2013-05-05
126	30.2192687988281	0.436466991901398	1222	30.6557357907295	2013-05-06
127	30.1889781951904	-0.00948926713317633	1223	30.1794889280573	2013-05-07
128	30.1583919525146	1.12935090065002	1224	31.2877428531647	2013-05-08
129	30.1275615692139	1.12308478355408	1225	31.2506463527679	2013-05-09
130	30.0965366363525	1.50466108322144	1226	31.601197719574	2013-05-10
131	30.0653610229492	1.4098356962204	1227	31.4751967191696	2013-05-11
132	30.0340824127197	1.70049834251404	1228	31.7345807552338	2013-05-12
133	30.0027465820312	1.63477957248688	1229	31.6375261545181	2013-05-13
134	29.9713935852051	2.24550676345825	1230	32.2169003486633	2013-05-14
135	29.9400653839111	2.35911130905151	1231	32.2991766929626	2013-05-15
136	29.9088001251221	3.00987386703491	1232	32.918673992157	2013-05-16
137	29.8776340484619	2.70184469223022	1233	32.5794787406921	2013-05-17
138	29.8466053009033	0.768268346786499	1234	30.6148736476898	2013-05-18
139	29.8157424926758	0.763845205307007	1235	30.5795876979828	2013-05-19
140	29.7850799560547	0.658973217010498	1236	30.4440531730652	2013-05-20
141	29.7546443939209	0.584710478782654	1237	30.3393548727036	2013-05-21
142	29.7244644165039	0.706927001476288	1238	30.4313914179802	2013-05-22
143	29.6945648193359	0.942423582077026	1239	30.636988401413	2013-05-23
144	29.6649703979492	1.16982352733612	1240	30.8347939252853	2013-05-24
145	29.6357021331787	0.698108375072479	1241	30.3338105082512	2013-05-25
146	29.6067771911621	0.700408160686493	1242	30.3071853518486	2013-05-26
147	29.5782165527344	1.28429663181305	1243	30.8625131845474	2013-05-27
148	29.5500335693359	1.75623261928558	1244	31.3062661886215	2013-05-28
149	29.5222454071045	1.73237860202789	1245	31.2546240091324	2013-05-29
150	29.4948596954346	-0.516719043254852	1246	28.9781406521797	2013-05-30
151	29.4678916931152	-0.258609145879745	1247	29.2092825472355	2013-05-31
152	29.4413452148438	0.952729463577271	1248	30.394074678421	2013-06-01
153	29.4152297973633	0.633889734745026	1249	30.0491195321083	2013-06-02
154	29.3895530700684	0.538352370262146	1250	29.9279054403305	2013-06-03
155	29.3643169403076	0.110011041164398	1251	29.474327981472	2013-06-04
156	29.3395214080811	-1.53221654891968	1252	27.8073048591614	2013-06-05
157	29.3151721954346	-0.877447128295898	1253	28.4377250671387	2013-06-06
158	29.2912654876709	0.256805628538132	1254	29.548071116209	2013-06-07
159	29.26780128479	0.802125334739685	1255	30.0699266195297	2013-06-08
160	29.2447757720947	1.31113743782043	1256	30.5559132099152	2013-06-09
161	29.2221851348877	1.05541586875916	1257	30.2776010036469	2013-06-10
162	29.200023651123	-0.289979428052902	1258	28.9100442230701	2013-06-11
163	29.1782875061035	-1.50809407234192	1259	27.6701934337616	2013-06-12
164	29.1569671630859	-0.6937535405159	1260	28.46321362257	2013-06-13
165	29.1360549926758	-0.388165324926376	1261	28.7478896677494	2013-06-14
166	29.1155433654785	0.609146356582642	1262	29.7246897220612	2013-06-15
167	29.095422744751	0.923324227333069	1263	30.018746972084	2013-06-16
168	29.07568359375	0.601585268974304	1264	29.6772688627243	2013-06-17
169	29.0563106536865	0.324734389781952	1265	29.3810450434685	2013-06-18
170	29.0372982025146	0.0435183122754097	1266	29.0808165147901	2013-06-19
171	29.0186328887939	-0.185418277978897	1267	28.833214610815	2013-06-20
172	29.0003051757812	0.154094606637955	1268	29.1543997824192	2013-06-21
173	28.9822978973389	-0.614970684051514	1269	28.3673272132874	2013-06-22
174	28.9646015167236	-1.09516215324402	1270	27.8694393634796	2013-06-23
175	28.9472045898438	-0.575271248817444	1271	28.3719333410263	2013-06-24
176	28.9300937652588	-0.359079331159592	1272	28.5710144340992	2013-06-25
177	28.9132556915283	-1.27787435054779	1273	27.6353813409805	2013-06-26
178	28.8966808319092	0.199422895908356	1274	29.0961037278175	2013-06-27
179	28.8803539276123	0.123411804437637	1275	29.0037657320499	2013-06-28
180	28.8642654418945	0.511551320552826	1276	29.3758167624474	2013-06-29
181	28.8484020233154	0.511157691478729	1277	29.3595597147942	2013-06-30
182	28.8327541351318	1.04714787006378	1278	29.8799020051956	2013-07-01
183	28.817310333252	1.10558021068573	1279	29.9228905439377	2013-07-02
184	28.802059173584	1.16276276111603	1280	29.9648219347	2013-07-03
185	28.7869911193848	0.411900132894516	1281	29.1988912522793	2013-07-04
186	28.7720985412598	0.495594769716263	1282	29.267693310976	2013-07-05
187	28.7573680877686	0.64668995141983	1283	29.4040580391884	2013-07-06
188	28.7427959442139	0.119250014424324	1284	28.8620459586382	2013-07-07
189	28.7283725738525	-0.541230976581573	1285	28.187141597271	2013-07-08
190	28.71409034729	-1.1058863401413	1286	27.6082040071487	2013-07-09
191	28.6999454498291	-1.65286576747894	1287	27.0470796823502	2013-07-10
192	28.6859283447266	-0.72348952293396	1288	27.9624388217926	2013-07-11
193	28.6720352172852	-0.570909678936005	1289	28.1011255383492	2013-07-12
194	28.6582660675049	0.562745809555054	1290	29.2210118770599	2013-07-13
195	28.6446113586426	0.522636532783508	1291	29.1672478914261	2013-07-14
196	28.6310710906982	0.325382888317108	1292	28.9564539790154	2013-07-15
197	28.6176433563232	-0.0930107533931732	1293	28.5246326029301	2013-07-16
198	28.6043243408203	-0.236074581742287	1294	28.368249759078	2013-07-17
199	28.5911178588867	0.587951302528381	1295	29.1790691614151	2013-07-18
200	28.5780181884766	0.182937175035477	1296	28.760955363512	2013-07-19
201	28.5650310516357	0.0615777559578419	1297	28.6266088075936	2013-07-20
202	28.552152633667	0.59075653553009	1298	29.1429091691971	2013-07-21
203	28.5393886566162	0.721649289131165	1299	29.2610379457474	2013-07-22
204	28.526741027832	-0.381740182638168	1300	28.1450008451939	2013-07-23
205	28.5142116546631	-1.6379930973053	1301	26.8762185573578	2013-07-24
206	28.5018043518066	-0.802808046340942	1302	27.6989963054657	2013-07-25
207	28.48952293396	0.0692914873361588	1303	28.5588144212961	2013-07-26
208	28.4773731231689	-0.480208456516266	1304	27.9971646666527	2013-07-27
209	28.4653568267822	-1.73926901817322	1305	26.726087808609	2013-07-28
210	28.453483581543	-1.22379124164581	1306	27.2296923398972	2013-07-29
211	28.4417552947998	-1.62734007835388	1307	26.8144152164459	2013-07-30
212	28.43017578125	-0.606744110584259	1308	27.8234316706657	2013-07-31
213	28.418758392334	0.181105628609657	1309	28.5998640209436	2013-08-01
214	28.4074993133545	0.141198858618736	1310	28.5486981719732	2013-08-02
215	28.3964138031006	-0.244207099080086	1311	28.1522067040205	2013-08-03
216	28.3855018615723	-0.337165594100952	1312	28.0483362674713	2013-08-04
217	28.3747711181641	0.831402063369751	1313	29.2061731815338	2013-08-05
218	28.3642292022705	1.52635586261749	1314	29.890585064888	2013-08-06
219	28.3538780212402	-0.454449623823166	1315	27.8994283974171	2013-08-07
220	28.3437271118164	-0.633821487426758	1316	27.7099056243896	2013-08-08
221	28.3337783813477	-0.383827418088913	1317	27.9499509632587	2013-08-09
222	28.3240394592285	0.255946099758148	1318	28.5799855589867	2013-08-10
223	28.3145122528076	-0.0792782679200172	1319	28.2352339848876	2013-08-11
224	28.3052024841309	0.253501683473587	1320	28.5587041676044	2013-08-12
225	28.2961120605469	0.335161298513412	1321	28.6312733590603	2013-08-13
226	28.2872467041016	0.0476870089769363	1322	28.3349337130785	2013-08-14
227	28.2786045074463	0.149535566568375	1323	28.4281400740147	2013-08-15
228	28.2701873779297	-0.13246177136898	1324	28.1377256065607	2013-08-16
229	28.2620010375977	0.460743516683578	1325	28.7227445542812	2013-08-17
230	28.2540378570557	0.714067161083221	1326	28.9681050181389	2013-08-18
231	28.2463035583496	0.978661477565765	1327	29.2249650359154	2013-08-19
232	28.238790512085	0.536474883556366	1328	28.7752653956413	2013-08-20
233	28.2314987182617	-0.298352122306824	1329	27.9331465959549	2013-08-21
234	28.224422454834	-1.91350543498993	1330	26.3109170198441	2013-08-22
235	28.2175579071045	-1.64687693119049	1331	26.570680975914	2013-08-23
236	28.210901260376	-0.675093352794647	1332	27.5358079075813	2013-08-24
237	28.204439163208	0.0724109336733818	1333	28.2768500968814	2013-08-25
238	28.198169708252	0.462510824203491	1334	28.6606805324554	2013-08-26
239	28.1920776367188	0.684605896472931	1335	28.8766835331917	2013-08-27
240	28.1861553192139	1.09526324272156	1336	29.2814185619354	2013-08-28
241	28.1803894042969	1.21675038337708	1337	29.397139787674	2013-08-29
242	28.174768447876	0.476077497005463	1338	28.6508459448814	2013-08-30
243	28.1692752838135	-0.150668784976006	1339	28.0186064988375	2013-08-31
244	28.1638965606689	0.564609706401825	1340	28.7285062670708	2013-09-01
245	28.1586151123047	0.833661258220673	1341	28.9922763705254	2013-09-02
246	28.1534118652344	1.32839846611023	1342	29.4818103313446	2013-09-03
247	28.1482620239258	1.31307935714722	1343	29.461341381073	2013-09-04
248	28.1431541442871	0.0750561133027077	1344	28.2182102575898	2013-09-05
249	28.1380596160889	-0.202842563390732	1345	27.9352170526981	2013-09-06
250	28.1329612731934	-0.305109769105911	1346	27.8278515040874	2013-09-07
251	28.1278285980225	-0.660107731819153	1347	27.4677208662033	2013-09-08
252	28.1226367950439	0.132670626044273	1348	28.2553074210882	2013-09-09
253	28.1173629760742	0.249243751168251	1349	28.3666067272425	2013-09-10
254	28.1119766235352	-0.186397224664688	1350	27.9255793988705	2013-09-11
255	28.1064510345459	-0.192117497324944	1351	27.914333537221	2013-09-12
256	28.100757598877	-0.351243495941162	1352	27.7495141029358	2013-09-13
257	28.0948619842529	-0.631409168243408	1353	27.4634528160095	2013-09-14
258	28.0887336730957	-0.393377512693405	1354	27.6953561604023	2013-09-15
259	28.0823440551758	-0.48412749171257	1355	27.5982165634632	2013-09-16
260	28.0756568908691	-0.564374148845673	1356	27.5112827420235	2013-09-17
261	28.068639755249	-0.8116734623909	1357	27.2569662928581	2013-09-18
262	28.0612602233887	-1.45081901550293	1358	26.6104412078857	2013-09-19
263	28.0534820556641	-1.96226692199707	1359	26.091215133667	2013-09-20
264	28.0452728271484	-1.37302219867706	1360	26.6722506284714	2013-09-21
265	28.0365924835205	-0.426966160535812	1361	27.6096263229847	2013-09-22
266	28.0274105072021	-0.773773968219757	1362	27.2536365389824	2013-09-23
267	28.0176887512207	0.392476975917816	1363	28.4101657271385	2013-09-24
268	28.0073947906494	0.329679280519485	1364	28.3370740711689	2013-09-25
269	27.996488571167	0.308650583028793	1365	28.3051391541958	2013-09-26
270	27.9849376678467	-0.586101412773132	1366	27.3988362550735	2013-09-27
271	27.9727058410645	-1.20153260231018	1367	26.7711732387543	2013-09-28
272	27.9597606658936	-0.454267114400864	1368	27.5054935514927	2013-09-29
273	27.94606590271	-0.520443379878998	1369	27.425622522831	2013-09-30
274	27.9315872192383	-0.485862344503403	1370	27.4457248747349	2013-10-01
275	27.9162940979004	-0.636909544467926	1371	27.2793845534325	2013-10-02
276	27.9001522064209	-0.960523784160614	1372	26.9396284222603	2013-10-03
277	27.8831310272217	0.124678231775761	1373	28.0078092589974	2013-10-04
278	27.8652000427246	0.903384566307068	1374	28.7685846090317	2013-10-05
279	27.8463325500488	0.67731511592865	1375	28.5236476659775	2013-10-06
280	27.8264980316162	-0.147866174578667	1376	27.6786318570375	2013-10-07
281	27.8056678771973	-0.343424797058105	1377	27.4622430801392	2013-10-08
282	27.783821105957	-0.335113257169724	1378	27.4487078487873	2013-10-09
283	27.7609329223633	0.520772218704224	1379	28.2817051410675	2013-10-10
284	27.7369785308838	0.746445178985596	1380	28.4834237098694	2013-10-11
285	27.7119426727295	0.91221410036087	1381	28.6241567730904	2013-10-12
286	27.6858005523682	1.34169054031372	1382	29.0274910926819	2013-10-13
287	27.658540725708	1.47042429447174	1383	29.1289650201797	2013-10-14
288	27.63014793396	1.47399389743805	1384	29.104141831398	2013-10-15
289	27.600606918335	-1.12896490097046	1385	26.4716420173645	2013-10-16
290	27.5699119567871	-1.80786371231079	1386	25.7620482444763	2013-10-17
291	27.5380516052246	-0.147390469908714	1387	27.3906611353159	2013-10-18
292	27.5050201416016	-0.749069333076477	1388	26.7559508085251	2013-10-19
293	27.4708156585693	0.19641225039959	1389	27.6672279089689	2013-10-20
294	27.4354381561279	0.347546577453613	1390	27.7829847335815	2013-10-21
295	27.3988876342773	0.645240902900696	1391	28.044128537178	2013-10-22
296	27.3611698150635	0.450479060411453	1392	27.8116488754749	2013-10-23
297	27.3222885131836	0.401748687028885	1393	27.7240372002125	2013-10-24
298	27.2822608947754	-1.59079480171204	1394	25.6914660930634	2013-10-25
299	27.2410926818848	-1.40703594684601	1395	25.8340567350388	2013-10-26
300	27.1988010406494	-1.23200571537018	1396	25.9667953252792	2013-10-27
301	27.155403137207	-0.506339550018311	1397	26.6490635871887	2013-10-28
302	27.1109237670898	0.328703165054321	1398	27.4396269321442	2013-10-29
303	27.0653839111328	0.980139672756195	1399	28.045523583889	2013-10-30
304	27.0188102722168	1.44291174411774	1400	28.4617220163345	2013-10-31
305	26.9712314605713	1.63097155094147	1401	28.6022030115128	2013-11-01
306	26.9226818084717	1.17831146717072	1402	28.1009932756424	2013-11-02
307	26.8731956481934	0.784372985363007	1403	27.6575686335564	2013-11-03
308	26.8228130340576	-0.360446631908417	1404	26.4623664021492	2013-11-04
309	26.7715721130371	-0.106582447886467	1405	26.6649896651506	2013-11-05
310	26.719518661499	0.820967197418213	1406	27.5404858589172	2013-11-06
311	26.6666965484619	0.751174211502075	1407	27.417870759964	2013-11-07
312	26.6131572723389	1.00146543979645	1408	27.6146227121353	2013-11-08
313	26.558952331543	1.43205487728119	1409	27.9910072088242	2013-11-09
314	26.5041351318359	0.943631768226624	1410	27.4477669000626	2013-11-10
315	26.4487648010254	1.83676159381866	1411	28.2855263948441	2013-11-11
316	26.3929004669189	2.42765784263611	1412	28.8205583095551	2013-11-12
317	26.3365993499756	2.33963871002197	1413	28.6762380599976	2013-11-13
318	26.2799339294434	1.68468618392944	1414	27.9646201133728	2013-11-14
319	26.2229633331299	1.32933294773102	1415	27.5522962808609	2013-11-15
320	26.1657600402832	-0.37229335308075	1416	25.7934666872025	2013-11-16
321	26.1083946228027	0.589280545711517	1417	26.6976751685143	2013-11-17
322	26.0509376525879	1.25272130966187	1418	27.3036589622498	2013-11-18
323	25.993465423584	1.00782537460327	1419	27.0012907981873	2013-11-19
324	25.9360542297363	0.222992613911629	1420	26.159046843648	2013-11-20
325	25.8787784576416	0.276803642511368	1421	26.155582100153	2013-11-21
326	25.8217220306396	0.911913990974426	1422	26.7336360216141	2013-11-22
327	25.7649612426758	1.30400478839874	1423	27.0689660310745	2013-11-23
328	25.7085800170898	1.48394989967346	1424	27.1925299167633	2013-11-24
329	25.6526622772217	1.86151576042175	1425	27.5141780376434	2013-11-25
330	25.5972862243652	2.21738958358765	1426	27.8146758079529	2013-11-26
331	25.5425415039062	2.64837503433228	1427	28.1909165382385	2013-11-27
332	25.4885120391846	2.31593298912048	1428	27.8044450283051	2013-11-28
333	25.4352836608887	0.191688448190689	1429	25.6269721090794	2013-11-29
334	25.3829402923584	-0.327411562204361	1430	25.055528730154	2013-11-30
335	25.3315677642822	-0.284814983606339	1431	25.0467527806759	2013-12-01
336	25.2812557220459	-1.92062532901764	1432	23.3606303930283	2013-12-02
337	25.2320823669434	-2.55471873283386	1433	22.6773636341095	2013-12-03
338	25.184139251709	-1.74438858032227	1434	23.4397506713867	2013-12-04
339	25.1375102996826	-1.15851521492004	1435	23.9789950847626	2013-12-05
340	25.0922775268555	-0.925162017345428	1436	24.16711550951	2013-12-06
341	25.0485248565674	-1.69060373306274	1437	23.3579211235046	2013-12-07
342	25.0063362121582	-1.58113086223602	1438	23.4252053499222	2013-12-08
343	24.9657917022705	-0.974526941776276	1439	23.9912647604942	2013-12-09
344	24.9269676208496	-0.564531683921814	1440	24.3624359369278	2013-12-10
345	24.8899478912354	-0.26635479927063	1441	24.6235930919647	2013-12-11
346	24.8548049926758	0.206027626991272	1442	25.0608326196671	2013-12-12
347	24.8216152191162	0.834572196006775	1443	25.656187415123	2013-12-13
348	24.7904510498047	1.71085321903229	1444	26.501304268837	2013-12-14
349	24.761381149292	1.85382413864136	1445	26.6152052879333	2013-12-15
350	24.7344799041748	-0.578178524971008	1446	24.1563013792038	2013-12-16
351	24.7098064422607	-4.0218300819397	1447	20.687976360321	2013-12-17
352	24.6874256134033	-4.14414548873901	1448	20.5432801246643	2013-12-18
353	24.6673984527588	-4.54278039932251	1449	20.1246180534363	2013-12-19
354	24.6497859954834	-4.87111139297485	1450	19.7786746025085	2013-12-20
355	24.6346378326416	-4.82843637466431	1451	19.8062014579773	2013-12-21
356	24.6220092773438	-4.81412172317505	1452	19.8078875541687	2013-12-22
357	24.6119480133057	-3.95751190185547	1453	20.6544361114502	2013-12-23
358	24.6044998168945	-3.05892109870911	1454	21.5455787181854	2013-12-24
359	24.599702835083	-3.97852158546448	1455	20.6211812496185	2013-12-25
360	24.5975971221924	-4.19732618331909	1456	20.4002709388733	2013-12-26
361	24.5982189178467	-4.44825267791748	1457	20.1499662399292	2013-12-27
362	24.6015968322754	-4.98193788528442	1458	19.619658946991	2013-12-28
363	24.6077613830566	-4.76924419403076	1459	19.8385171890259	2013-12-29
364	24.6167297363281	-3.95905447006226	1460	20.6576752662659	2013-12-30
365	24.6285247802734	-3.29788255691528	1461	21.3306422233582	2013-12-31
1	24.6431636810303	-3.00367951393127	1462	21.639484167099	2014-01-01
2	24.6606521606445	-2.1504373550415	1463	22.510214805603	2014-01-02
3	24.6809997558594	-0.965565323829651	1464	23.7154344320297	2014-01-03
4	24.7042121887207	-0.163538441061974	1465	24.5406737476587	2014-01-04
5	24.7302837371826	-0.353598445653915	1466	24.3766852915287	2014-01-05
6	24.7592105865479	0.156398728489876	1467	24.9156093150377	2014-01-06
7	24.7909832000732	0.879644215106964	1468	25.6706274151802	2014-01-07
8	24.8255863189697	1.39439642429352	1469	26.2199827432632	2014-01-08
9	24.8630046844482	0.85773891210556	1470	25.7207435965538	2014-01-09
10	24.9032135009766	0.00773376366123557	1471	24.9109472646378	2014-01-10
11	24.9461860656738	-0.256434977054596	1472	24.6897510886192	2014-01-11
12	24.9918956756592	-0.225325077772141	1473	24.766570597887	2014-01-12
13	25.0403022766113	-1.05992722511292	1474	23.9803750514984	2014-01-13
14	25.0913696289062	-2.98521733283997	1475	22.1061522960663	2014-01-14
15	25.145055770874	-4.40444850921631	1476	20.7406072616577	2014-01-15
16	25.2013130187988	-4.59666013717651	1477	20.6046528816223	2014-01-16
17	25.2600917816162	-3.68987441062927	1478	21.5702173709869	2014-01-17
18	25.3213348388672	-3.72884702682495	1479	21.5924878120422	2014-01-18
19	25.38498878479	-4.91597843170166	1480	20.4690103530884	2014-01-19
20	25.4509887695312	-4.38285303115845	1481	21.0681357383728	2014-01-20
21	25.5192680358887	-4.47466802597046	1482	21.0446000099182	2014-01-21
22	25.5897636413574	-6.11359405517578	1483	19.4761695861816	2014-01-22
23	25.6623954772949	-6.97540903091431	1484	18.6869864463806	2014-01-23
24	25.737096786499	-6.19288778305054	1485	19.5442090034485	2014-01-24
25	25.8137874603271	-4.83415794372559	1486	20.9796295166016	2014-01-25
26	25.8923816680908	-3.44883131980896	1487	22.4435503482819	2014-01-26
27	25.9728012084961	-2.48964977264404	1488	23.4831514358521	2014-01-27
28	26.0549564361572	-1.77602815628052	1489	24.2789282798767	2014-01-28
29	26.1387615203857	-1.60705578327179	1490	24.531705737114	2014-01-29
30	26.22412109375	-1.42286062240601	1491	24.801260471344	2014-01-30
31	26.3109436035156	-1.63750696182251	1492	24.6734366416931	2014-01-31
32	26.399133682251	-1.20740723609924	1493	25.1917264461517	2014-02-01
33	26.4885940551758	-0.236669391393661	1494	26.2519246637821	2014-02-02
34	26.5792274475098	0.499149471521378	1495	27.0783769190311	2014-02-03
35	26.6709289550781	0.175281211733818	1496	26.8462101668119	2014-02-04
36	26.7636013031006	-0.0503527894616127	1497	26.713248513639	2014-02-05
37	26.8571395874023	0.133898958563805	1498	26.9910385459661	2014-02-06
38	26.95143699646	0.113649673759937	1499	27.0650866702199	2014-02-07
39	27.0463943481445	-0.155426248908043	1500	26.8909680992365	2014-02-08
40	27.1419010162354	-1.01180160045624	1501	26.1300994157791	2014-02-09
41	27.2378540039062	-1.00613498687744	1502	26.2317190170288	2014-02-10
42	27.3341464996338	-1.05489838123322	1503	26.2792481184006	2014-02-11
43	27.4306716918945	-0.662179410457611	1504	26.7684922814369	2014-02-12
44	27.527322769165	-0.215486034750938	1505	27.3118367344141	2014-02-13
45	27.6239948272705	-0.556887626647949	1506	27.0671072006226	2014-02-14
46	27.7205829620361	-0.258548021316528	1507	27.4620349407196	2014-02-15
47	27.8169822692871	0.142995059490204	1508	27.9599773287773	2014-02-16
48	27.9130859375	0.381040334701538	1509	28.2941262722015	2014-02-17
49	28.0087947845459	0.419403076171875	1510	28.4281978607178	2014-02-18
50	28.1040058135986	0.0623926445841789	1511	28.1663984581828	2014-02-19
51	28.198616027832	-4.15661573410034	1512	24.0420002937317	2014-02-20
52	28.2925300598145	-3.34139847755432	1513	24.9511315822601	2014-02-21
53	28.3856468200684	-1.44436287879944	1514	26.9412839412689	2014-02-22
54	28.4778728485107	-0.275806456804276	1515	28.2020663917065	2014-02-23
55	28.5691165924072	-0.30874302983284	1516	28.2603735625744	2014-02-24
56	28.6592807769775	-0.273959338665009	1517	28.3853214383125	2014-02-25
57	28.7482795715332	-0.0112930675968528	1518	28.7369865039364	2014-02-26
58	28.8360290527344	-0.139474540948868	1519	28.6965545117855	2014-02-27
59	28.9224395751953	-0.224879771471024	1520	28.6975598037243	2014-02-28
60	29.0074310302734	0.0272184610366821	1521	29.0346494913101	2014-03-01
61	29.0909252166748	0.496738940477371	1522	29.5876641571522	2014-03-02
62	29.1728477478027	0.334492534399033	1523	29.5073402822018	2014-03-03
63	29.2531223297119	0.28380423784256	1524	29.5369265675545	2014-03-04
64	29.3316802978516	-0.550872921943665	1525	28.7808073759079	2014-03-05
65	29.4084529876709	-0.678253710269928	1526	28.730199277401	2014-03-06
66	29.4833793640137	-0.837245523929596	1527	28.6461338400841	2014-03-07
67	29.5564002990723	-0.591075241565704	1528	28.9653250575066	2014-03-08
68	29.6274566650391	-0.505589187145233	1529	29.1218674778938	2014-03-09
69	29.6964950561523	-0.657967329025269	1530	29.0385277271271	2014-03-10
70	29.7634677886963	-0.325445979833603	1531	29.4380218088627	2014-03-11
71	29.8283252716064	-0.137283623218536	1532	29.6910416483879	2014-03-12
72	29.8910293579102	0.153530567884445	1533	30.0445599257946	2014-03-13
73	29.9515380859375	0.56652444601059	1534	30.5180625319481	2014-03-14
74	30.0098171234131	-0.136999651789665	1535	29.8728174716234	2014-03-15
75	30.0658378601074	0.469646811485291	1536	30.5354846715927	2014-03-16
76	30.1195678710938	-0.711403787136078	1537	29.4081640839577	2014-03-17
77	30.1709861755371	0.40332505106926	1538	30.5743112266064	2014-03-18
78	30.2200717926025	0.569244861602783	1539	30.7893166542053	2014-03-19
79	30.2668113708496	0.631280362606049	1540	30.8980917334557	2014-03-20
80	30.3111896514893	-0.188229501247406	1541	30.1229601502419	2014-03-21
81	30.3531932830811	-2.94576239585876	1542	27.4074308872223	2014-03-22
82	30.3928260803223	-2.15189647674561	1543	28.2409296035767	2014-03-23
83	30.4300804138184	-1.05561757087708	1544	29.3744628429413	2014-03-24
84	30.464958190918	-1.00903952121735	1545	29.4559186697006	2014-03-25
85	30.4974670410156	-0.163307458162308	1546	30.3341595828533	2014-03-26
86	30.5276145935059	0.421711981296539	1547	30.9493265748024	2014-03-27
87	30.5554141998291	0.394220560789108	1548	30.9496347606182	2014-03-28
88	30.5808792114258	0.270086377859116	1549	30.8509655892849	2014-03-29
89	30.6040306091309	0.931753396987915	1550	31.5357840061188	2014-03-30
90	30.6248893737793	0.874442279338837	1551	31.4993316531181	2014-03-31
91	30.6434803009033	0.766723811626434	1552	31.4102041125298	2014-04-01
92	30.6598300933838	0.539123952388763	1553	31.1989540457726	2014-04-02
93	30.6739730834961	0.542603969573975	1554	31.2165770530701	2014-04-03
94	30.6859397888184	-2.1539318561554	1555	28.532007932663	2014-04-04
95	30.6957683563232	-2.32587146759033	1556	28.3698968887329	2014-04-05
96	30.703498840332	-1.27901947498322	1557	29.4244793653488	2014-04-06
97	30.7091674804688	-0.206472292542458	1558	30.5026951879263	2014-04-07
98	30.7128200531006	-0.0392985269427299	1559	30.6735215261579	2014-04-08
99	30.7145042419434	0.258753925561905	1560	30.9732581675053	2014-04-09
100	30.7142677307129	0.490763008594513	1561	31.2050307393074	2014-04-10
101	30.712158203125	-0.259992331266403	1562	30.4521658718586	2014-04-11
102	30.7082271575928	-1.34215784072876	1563	29.366069316864	2014-04-12
103	30.7025279998779	-1.22566258907318	1564	29.4768654108047	2014-04-13
104	30.6951160430908	-1.30054843425751	1565	29.3945676088333	2014-04-14
105	30.6860466003418	-1.59748423099518	1566	29.0885623693466	2014-04-15
106	30.6753749847412	-1.13522100448608	1567	29.5401539802551	2014-04-16
107	30.6631641387939	-0.171969771385193	1568	30.4911943674088	2014-04-17
108	30.6494693756104	0.393253087997437	1569	31.0427224636078	2014-04-18
109	30.6343536376953	0.744271695613861	1570	31.3786253333092	2014-04-19
110	30.6178741455078	0.918962895870209	1571	31.536837041378	2014-04-20
111	30.6000957489014	0.69971364736557	1572	31.2998093962669	2014-04-21
112	30.5810794830322	1.61173498630524	1573	32.1928144693375	2014-04-22
113	30.560884475708	1.18813240528107	1574	31.7490168809891	2014-04-23
114	30.5395774841309	0.559878468513489	1575	31.0994559526443	2014-04-24
115	30.5172176361084	0.814783573150635	1576	31.332001209259	2014-04-25
116	30.4938697814941	1.33310449123383	1577	31.826974272728	2014-04-26
117	30.4695892333984	1.53402376174927	1578	32.0036129951477	2014-04-27
118	30.4444465637207	0.534722864627838	1579	30.9791694283485	2014-04-28
119	30.4184970855713	-0.892310619354248	1580	29.526186466217	2014-04-29
120	30.3918018341064	-0.63904881477356	1581	29.7527530193329	2014-04-30
121	30.3644218444824	-0.284706681966782	1582	30.0797151625156	2014-05-01
122	30.3364143371582	-0.527596831321716	1583	29.8088175058365	2014-05-02
123	30.30784034729	-1.12260484695435	1584	29.1852355003357	2014-05-03
124	30.2787532806396	-0.0334598682820797	1585	30.2452934123576	2014-05-04
125	30.2492122650146	0.600634574890137	1586	30.8498468399048	2014-05-05
126	30.2192687988281	-0.820744574069977	1587	29.3985242247581	2014-05-06
127	30.1889781951904	-1.57158207893372	1588	28.6173961162567	2014-05-07
128	30.1583919525146	0.196558147668839	1589	30.3549501001835	2014-05-08
129	30.1275615692139	0.851632833480835	1590	30.9791944026947	2014-05-09
130	30.0965366363525	1.17236435413361	1591	31.2689009904861	2014-05-10
131	30.0653610229492	0.906487941741943	1592	30.9718489646912	2014-05-11
132	30.0340824127197	1.68302381038666	1593	31.7171062231064	2014-05-12
133	30.0027465820312	0.995514869689941	1594	30.9982614517212	2014-05-13
134	29.9713935852051	1.3663866519928	1595	31.3377802371979	2014-05-14
135	29.9400653839111	1.77790701389313	1596	31.7179723978043	2014-05-15
136	29.9088001251221	2.13174343109131	1597	32.0405435562134	2014-05-16
137	29.8776340484619	1.5398713350296	1598	31.4175053834915	2014-05-17
138	29.8466053009033	-0.176734879612923	1599	29.6698704212904	2014-05-18
139	29.8157424926758	-0.773712038993835	1600	29.0420304536819	2014-05-19
140	29.7850799560547	0.676660716533661	1601	30.4617406725883	2014-05-20
141	29.7546443939209	1.43284523487091	1602	31.1874896287918	2014-05-21
142	29.7244644165039	1.27705454826355	1603	31.0015189647675	2014-05-22
143	29.6945648193359	1.3357195854187	1604	31.0302844047546	2014-05-23
144	29.6649703979492	2.11222267150879	1605	31.777193069458	2014-05-24
145	29.6357021331787	2.32962679862976	1606	31.9653289318085	2014-05-25
146	29.6067771911621	1.45968735218048	1607	31.0664645433426	2014-05-26
147	29.5782165527344	0.826429486274719	1608	30.4046460390091	2014-05-27
148	29.5500335693359	0.00579918036237359	1609	29.5558327496983	2014-05-28
149	29.5222454071045	0.636956930160522	1610	30.159202337265	2014-05-29
150	29.4948596954346	0.934740722179413	1611	30.429600417614	2014-05-30
151	29.4678916931152	1.24608170986176	1612	30.713973402977	2014-05-31
152	29.4413452148438	0.934841454029083	1613	30.3761866688728	2014-06-01
153	29.4152297973633	1.55402290821075	1614	30.969252705574	2014-06-02
154	29.3895530700684	2.1183705329895	1615	31.5079236030579	2014-06-03
155	29.3643169403076	2.01215815544128	1616	31.3764750957489	2014-06-04
156	29.3395214080811	1.59647822380066	1617	30.9359996318817	2014-06-05
157	29.3151721954346	1.08137464523315	1618	30.3965468406677	2014-06-06
158	29.2912654876709	0.50850510597229	1619	29.7997705936432	2014-06-07
159	29.26780128479	0.530317544937134	1620	29.7981188297272	2014-06-08
160	29.2447757720947	0.605413973331451	1621	29.8501897454262	2014-06-09
161	29.2221851348877	1.2920937538147	1622	30.5142788887024	2014-06-10
162	29.200023651123	0.762750446796417	1623	29.9627740979195	2014-06-11
163	29.1782875061035	0.0775996670126915	1624	29.2558871731162	2014-06-12
164	29.1569671630859	0.620523035526276	1625	29.7774901986122	2014-06-13
165	29.1360549926758	0.0586066320538521	1626	29.1946616247296	2014-06-14
166	29.1155433654785	0.0799771025776863	1627	29.1955204680562	2014-06-15
167	29.095422744751	-0.174836426973343	1628	28.9205863177776	2014-06-16
168	29.07568359375	0.392832517623901	1629	29.4685161113739	2014-06-17
169	29.0563106536865	0.576775133609772	1630	29.6330857872963	2014-06-18
170	29.0372982025146	0.710946023464203	1631	29.7482442259789	2014-06-19
171	29.0186328887939	0.738107860088348	1632	29.7567407488823	2014-06-20
172	29.0003051757812	1.09976708889008	1633	30.1000722646713	2014-06-21
173	28.9822978973389	0.575479388237	1634	29.5577772855759	2014-06-22
174	28.9646015167236	0.342948853969574	1635	29.3075503706932	2014-06-23
175	28.9472045898438	0.545008957386017	1636	29.4922135472298	2014-06-24
176	28.9300937652588	0.116038993000984	1637	29.0461327582598	2014-06-25
177	28.9132556915283	-0.604747593402863	1638	28.3085080981255	2014-06-26
178	28.8966808319092	0.928301692008972	1639	29.8249825239182	2014-06-27
179	28.8803539276123	1.85355472564697	1640	30.7339086532593	2014-06-28
180	28.8642654418945	1.60507667064667	1641	30.4693421125412	2014-06-29
181	28.8484020233154	-0.135544702410698	1642	28.7128573209047	2014-06-30
182	28.8327541351318	0.256907492876053	1643	29.0896616280079	2014-07-01
183	28.817310333252	1.34460628032684	1644	30.1619166135788	2014-07-02
184	28.802059173584	1.80758631229401	1645	30.609645485878	2014-07-03
185	28.7869911193848	2.03146982192993	1646	30.8184609413147	2014-07-04
186	28.7720985412598	2.12156248092651	1647	30.8936610221863	2014-07-05
187	28.7573680877686	2.35937547683716	1648	31.1167435646057	2014-07-06
188	28.7427959442139	1.63917946815491	1649	30.3819754123688	2014-07-07
189	28.7283725738525	1.06642210483551	1650	29.794794678688	2014-07-08
190	28.71409034729	0.66272246837616	1651	29.3768128156662	2014-07-09
191	28.6999454498291	0.635659754276276	1652	29.3356052041054	2014-07-10
192	28.6859283447266	1.15176248550415	1653	29.8376908302307	2014-07-11
193	28.6720352172852	1.64360976219177	1654	30.3156449794769	2014-07-12
194	28.6582660675049	0.69269323348999	1655	29.3509593009949	2014-07-13
195	28.6446113586426	-0.327948153018951	1656	28.3166632056236	2014-07-14
196	28.6310710906982	-0.226816743612289	1657	28.404254347086	2014-07-15
197	28.6176433563232	-0.0792702585458755	1658	28.5383730977774	2014-07-16
198	28.6043243408203	0.634921908378601	1659	29.2392462491989	2014-07-17
199	28.5911178588867	0.0232819244265556	1660	28.6143997833133	2014-07-18
200	28.5780181884766	-1.3495922088623	1661	27.2284259796143	2014-07-19
201	28.5650310516357	-0.612195134162903	1662	27.9528359174728	2014-07-20
202	28.552152633667	-0.421175450086594	1663	28.1309771835804	2014-07-21
203	28.5393886566162	0.347079545259476	1664	28.8864682018757	2014-07-22
204	28.526741027832	0.269925355911255	1665	28.7966663837433	2014-07-23
205	28.5142116546631	0.677005648612976	1666	29.1912173032761	2014-07-24
206	28.5018043518066	0.582169115543365	1667	29.08397346735	2014-07-25
207	28.48952293396	0.35130649805069	1668	28.8408294320107	2014-07-26
208	28.4773731231689	-0.285382896661758	1669	28.1919902265072	2014-07-27
209	28.4653568267822	-0.803983390331268	1670	27.661373436451	2014-07-28
210	28.453483581543	0.857714891433716	1671	29.3111984729767	2014-07-29
211	28.4417552947998	0.426483571529388	1672	28.8682388663292	2014-07-30
212	28.43017578125	0.625462651252747	1673	29.0556384325027	2014-07-31
213	28.418758392334	0.705101847648621	1674	29.1238602399826	2014-08-01
214	28.4074993133545	0.222465172410011	1675	28.6299644857645	2014-08-02
215	28.3964138031006	0.541383445262909	1676	28.9377972483635	2014-08-03
216	28.3855018615723	0.136657044291496	1677	28.5221589058638	2014-08-04
217	28.3747711181641	-0.532907783985138	1678	27.8418633341789	2014-08-05
218	28.3642292022705	-1.02097868919373	1679	27.3432505130768	2014-08-06
219	28.3538780212402	-1.04864120483398	1680	27.3052368164062	2014-08-07
220	28.3437271118164	-0.33048352599144	1681	28.013243585825	2014-08-08
221	28.3337783813477	-0.121219031512737	1682	28.2125593498349	2014-08-09
222	28.3240394592285	0.439128905534744	1683	28.7631683647633	2014-08-10
223	28.3145122528076	0.639043033123016	1684	28.9535552859306	2014-08-11
224	28.3052024841309	0.508599877357483	1685	28.8138023614883	2014-08-12
225	28.2961120605469	0.444778740406036	1686	28.7408908009529	2014-08-13
226	28.2872467041016	-0.0726905167102814	1687	28.2145561873913	2014-08-14
227	28.2786045074463	0.609298050403595	1688	28.8879025578499	2014-08-15
228	28.2701873779297	-0.213415116071701	1689	28.056772261858	2014-08-16
229	28.2620010375977	1.12493765354156	1690	29.3869386911392	2014-08-17
230	28.2540378570557	1.32402396202087	1691	29.5780618190765	2014-08-18
231	28.2463035583496	0.337375313043594	1692	28.5836788713932	2014-08-19
232	28.238790512085	-0.0307567249983549	1693	28.2080337870866	2014-08-20
233	28.2314987182617	-0.121284611523151	1694	28.1102141067386	2014-08-21
234	28.224422454834	-0.188173547387123	1695	28.0362489074469	2014-08-22
235	28.2175579071045	0.576580286026001	1696	28.7941381931305	2014-08-23
236	28.210901260376	1.11047554016113	1697	29.3213768005371	2014-08-24
237	28.204439163208	1.07130241394043	1698	29.2757415771484	2014-08-25
238	28.198169708252	-0.230664610862732	1699	27.9675050973892	2014-08-26
239	28.1920776367188	-0.210567131638527	1700	27.9815105050802	2014-08-27
240	28.1861553192139	-0.338941991329193	1701	27.8472133278847	2014-08-28
241	28.1803894042969	-0.550472021102905	1702	27.629917383194	2014-08-29
242	28.174768447876	-1.23848760128021	1703	26.9362808465958	2014-08-30
243	28.1692752838135	-0.917289912700653	1704	27.2519853711128	2014-08-31
244	28.1638965606689	-0.421755403280258	1705	27.7421411573887	2014-09-01
245	28.1586151123047	-0.84458339214325	1706	27.3140317201614	2014-09-02
246	28.1534118652344	-0.595204293727875	1707	27.5582075715065	2014-09-03
247	28.1482620239258	-0.222208976745605	1708	27.9260530471802	2014-09-04
248	28.1431541442871	-0.134493172168732	1709	28.0086609721184	2014-09-05
249	28.1380596160889	-0.383616536855698	1710	27.7544430792332	2014-09-06
250	28.1329612731934	-0.264081507921219	1711	27.8688797652721	2014-09-07
251	28.1278285980225	0.577423393726349	1712	28.7052519917488	2014-09-08
252	28.1226367950439	0.89732426404953	1713	29.0199610590935	2014-09-09
253	28.1173629760742	0.929963231086731	1714	29.0473262071609	2014-09-10
254	28.1119766235352	0.525337398052216	1715	28.6373140215874	2014-09-11
255	28.1064510345459	0.486332327127457	1716	28.5927833616734	2014-09-12
256	28.100757598877	0.870660543441772	1717	28.9714181423187	2014-09-13
257	28.0948619842529	0.647573947906494	1718	28.7424359321594	2014-09-14
258	28.0887336730957	0.504926860332489	1719	28.5936605334282	2014-09-15
259	28.0823440551758	0.490564316511154	1720	28.5729083716869	2014-09-16
260	28.0756568908691	0.50792270898819	1721	28.5835795998573	2014-09-17
261	28.068639755249	-0.0328755415976048	1722	28.0357642136514	2014-09-18
262	28.0612602233887	1.14222085475922	1723	29.2034810781479	2014-09-19
263	28.0534820556641	1.49017059803009	1724	29.5436526536942	2014-09-20
264	28.0452728271484	1.45169544219971	1725	29.4969682693481	2014-09-21
265	28.0365924835205	-0.310500204563141	1726	27.7260922789574	2014-09-22
266	28.0274105072021	1.13335382938385	1727	29.160764336586	2014-09-23
267	28.0176887512207	-0.0203283876180649	1728	27.9973603636026	2014-09-24
268	28.0073947906494	-0.75228875875473	1729	27.2551060318947	2014-09-25
269	27.996488571167	0.00796600989997387	1730	28.004454581067	2014-09-26
270	27.9849376678467	1.14881467819214	1731	29.1337523460388	2014-09-27
271	27.9727058410645	1.20385408401489	1732	29.1765599250793	2014-09-28
272	27.9597606658936	0.354042440652847	1733	28.3138031065464	2014-09-29
273	27.94606590271	-0.446805864572525	1734	27.4992600381374	2014-09-30
274	27.9315872192383	-0.0383824035525322	1735	27.8932048156857	2014-10-01
275	27.9162940979004	0.0416402257978916	1736	27.9579343236983	2014-10-02
276	27.9001522064209	0.798781991004944	1737	28.6989341974258	2014-10-03
277	27.8831310272217	1.27664434909821	1738	29.1597753763199	2014-10-04
278	27.8652000427246	0.60501754283905	1739	28.4702175855637	2014-10-05
279	27.8463325500488	-0.925889015197754	1740	26.9204435348511	2014-10-06
280	27.8264980316162	-0.361771732568741	1741	27.4647262990475	2014-10-07
281	27.8056678771973	-0.480171471834183	1742	27.3254964053631	2014-10-08
282	27.783821105957	-0.126085862517357	1743	27.6577352434397	2014-10-09
283	27.7609329223633	0.692298114299774	1744	28.4532310366631	2014-10-10
284	27.7369785308838	0.133111834526062	1745	27.8700903654099	2014-10-11
285	27.7119426727295	-0.21943062543869	1746	27.4925120472908	2014-10-12
286	27.6858005523682	0.00572272622957826	1747	27.6915232785977	2014-10-13
287	27.658540725708	0.027379147708416	1748	27.6859198734164	2014-10-14
288	27.63014793396	-0.54442948102951	1749	27.0857184529305	2014-10-15
289	27.600606918335	-0.319864690303802	1750	27.2807422280312	2014-10-16
290	27.5699119567871	0.355139195919037	1751	27.9250511527061	2014-10-17
291	27.5380516052246	0.687910199165344	1752	28.22596180439	2014-10-18
292	27.5050201416016	0.374096214771271	1753	27.8791163563728	2014-10-19
293	27.4708156585693	0.16323059797287	1754	27.6340462565422	2014-10-20
294	27.4354381561279	0.284489512443542	1755	27.7199276685715	2014-10-21
295	27.3988876342773	0.756955504417419	1756	28.1558431386948	2014-10-22
296	27.3611698150635	0.162065342068672	1757	27.5232351571321	2014-10-23
297	27.3222885131836	-0.128446042537689	1758	27.1938424706459	2014-10-24
298	27.2822608947754	0.535769522190094	1759	27.8180304169655	2014-10-25
299	27.2410926818848	0.695237040519714	1760	27.9363297224045	2014-10-26
300	27.1988010406494	1.41487860679626	1761	28.6136796474457	2014-10-27
301	27.155403137207	1.2818306684494	1762	28.4372338056564	2014-10-28
302	27.1109237670898	0.909523963928223	1763	28.0204477310181	2014-10-29
303	27.0653839111328	1.55128252506256	1764	28.6166664361954	2014-10-30
304	27.0188102722168	1.6888861656189	1765	28.7076964378357	2014-10-31
305	26.9712314605713	2.00373482704163	1766	28.9749662876129	2014-11-01
306	26.9226818084717	1.95466947555542	1767	28.8773512840271	2014-11-02
307	26.8731956481934	1.5804351568222	1768	28.4536308050156	2014-11-03
308	26.8228130340576	0.704505145549774	1769	27.5273181796074	2014-11-04
309	26.7715721130371	0.0539803877472878	1770	26.8255525007844	2014-11-05
310	26.719518661499	1.08540105819702	1771	27.804919719696	2014-11-06
311	26.6666965484619	1.34685134887695	1772	28.0135478973389	2014-11-07
312	26.6131572723389	1.79430866241455	1773	28.4074659347534	2014-11-08
313	26.558952331543	1.32931268215179	1774	27.8882650136948	2014-11-09
314	26.5041351318359	1.94306790828705	1775	28.447203040123	2014-11-10
315	26.4487648010254	2.34726357460022	1776	28.7960283756256	2014-11-11
316	26.3929004669189	2.18603110313416	1777	28.5789315700531	2014-11-12
317	26.3365993499756	1.92359280586243	1778	28.260192155838	2014-11-13
318	26.2799339294434	0.860303938388824	1779	27.1402378678322	2014-11-14
319	26.2229633331299	0.905521214008331	1780	27.1284845471382	2014-11-15
320	26.1657600402832	1.43721520900726	1781	27.6029752492905	2014-11-16
321	26.1083946228027	1.34459221363068	1782	27.4529868364334	2014-11-17
322	26.0509376525879	0.599450886249542	1783	26.6503885388374	2014-11-18
323	25.993465423584	-0.336057335138321	1784	25.6574080884457	2014-11-19
324	25.9360542297363	-0.742648780345917	1785	25.1934054493904	2014-11-20
325	25.8787784576416	-0.321227550506592	1786	25.557550907135	2014-11-21
326	25.8217220306396	0.384098142385483	1787	26.2058201730251	2014-11-22
327	25.7649612426758	0.852280795574188	1788	26.61724203825	2014-11-23
328	25.7085800170898	1.07599210739136	1789	26.7845721244812	2014-11-24
329	25.6526622772217	1.60532629489899	1790	27.2579885721207	2014-11-25
330	25.5972862243652	2.19723963737488	1791	27.7945258617401	2014-11-26
331	25.5425415039062	2.60715579986572	1792	28.149697303772	2014-11-27
332	25.4885120391846	2.98563241958618	1793	28.4741444587708	2014-11-28
333	25.4352836608887	3.42243552207947	1794	28.8577191829681	2014-11-29
334	25.3829402923584	3.1096465587616	1795	28.49258685112	2014-11-30
335	25.3315677642822	2.31194281578064	1796	27.6435105800629	2014-12-01
336	25.2812557220459	1.35130405426025	1797	26.6325597763062	2014-12-02
337	25.2320823669434	1.85597908496857	1798	27.0880614519119	2014-12-03
338	25.184139251709	2.460777759552	1799	27.644917011261	2014-12-04
339	25.1375102996826	1.34487354755402	1800	26.4823838472366	2014-12-05
340	25.0922775268555	2.24146723747253	1801	27.333744764328	2014-12-06
341	25.0485248565674	2.89267420768738	1802	27.9411990642548	2014-12-07
342	25.0063362121582	1.94913911819458	1803	26.9554753303528	2014-12-08
343	24.9657917022705	1.27238571643829	1804	26.2381774187088	2014-12-09
344	24.9269676208496	1.38397061824799	1805	26.3109382390976	2014-12-10
345	24.8899478912354	1.41646647453308	1806	26.3064143657684	2014-12-11
346	24.8548049926758	1.00033676624298	1807	25.8551417589188	2014-12-12
347	24.8216152191162	-0.120325170457363	1808	24.7012900486588	2014-12-13
348	24.7904510498047	-0.130603477358818	1809	24.6598475724459	2014-12-14
349	24.761381149292	0.58246785402298	1810	25.343849003315	2014-12-15
350	24.7344799041748	0.562489926815033	1811	25.2969698309898	2014-12-16
351	24.7098064422607	-1.49135339260101	1812	23.2184530496597	2014-12-17
352	24.6874256134033	-1.60723996162415	1813	23.0801856517792	2014-12-18
353	24.6673984527588	-0.920088887214661	1814	23.7473095655441	2014-12-19
354	24.6497859954834	-0.490965723991394	1815	24.158820271492	2014-12-20
355	24.6346378326416	0.133613377809525	1816	24.7682512104511	2014-12-21
356	24.6220092773438	-1.7947496175766	1817	22.8272596597672	2014-12-22
357	24.6119480133057	-2.20639371871948	1818	22.4055542945862	2014-12-23
358	24.6044998168945	-0.761180341243744	1819	23.8433194756508	2014-12-24
359	24.599702835083	1.0640127658844	1820	25.6637156009674	2014-12-25
360	24.5975971221924	2.50678062438965	1821	27.104377746582	2014-12-26
361	24.5982189178467	3.3866810798645	1822	27.9848999977112	2014-12-27
362	24.6015968322754	2.637699842453	1823	27.2392966747284	2014-12-28
363	24.6077613830566	0.0237980429083109	1824	24.631559425965	2014-12-29
364	24.6167297363281	-0.883334517478943	1825	23.7333952188492	2014-12-30
365	24.6285247802734	-0.933535695075989	1826	23.6949890851974	2014-12-31
1	24.6431636810303	-1.74866700172424	1827	22.894496679306	2015-01-01
2	24.6606521606445	-2.60006427764893	1828	22.0605878829956	2015-01-02
3	24.6809997558594	-2.06119632720947	1829	22.6198034286499	2015-01-03
4	24.7042121887207	-0.794885516166687	1830	23.909326672554	2015-01-04
5	24.7302837371826	0.722185492515564	1831	25.4524692296982	2015-01-05
6	24.7592105865479	1.80522871017456	1832	26.5644392967224	2015-01-06
7	24.7909832000732	2.60174036026001	1833	27.3927235603333	2015-01-07
8	24.8255863189697	0.186747506260872	1834	25.0123338252306	2015-01-08
9	24.8630046844482	0.430419653654099	1835	25.2934243381023	2015-01-09
10	24.9032135009766	-2.31055641174316	1836	22.5926570892334	2015-01-10
11	24.9461860656738	-3.77965211868286	1837	21.166533946991	2015-01-11
12	24.9918956756592	-2.68265771865845	1838	22.3092379570007	2015-01-12
13	25.0403022766113	-2.65940546989441	1839	22.3808968067169	2015-01-13
14	25.0913696289062	-3.15763020515442	1840	21.9337394237518	2015-01-14
15	25.145055770874	-3.16259956359863	1841	21.9824562072754	2015-01-15
16	25.2013130187988	-2.62431120872498	1842	22.5770018100739	2015-01-16
17	25.2600917816162	-2.66047954559326	1843	22.5996122360229	2015-01-17
18	25.3213348388672	-2.17161440849304	1844	23.1497204303741	2015-01-18
19	25.38498878479	-2.03836297988892	1845	23.3466258049011	2015-01-19
20	25.4509887695312	-1.93340957164764	1846	23.5175791978836	2015-01-20
21	25.5192680358887	-1.32752048969269	1847	24.191747546196	2015-01-21
22	25.5897636413574	-0.907051801681519	1848	24.6827118396759	2015-01-22
23	25.6623954772949	-0.993750095367432	1849	24.6686453819275	2015-01-23
24	25.737096786499	-0.721332967281342	1850	25.0157638192177	2015-01-24
25	25.8137874603271	-0.564109742641449	1851	25.2496777176857	2015-01-25
26	25.8923816680908	-0.487490147352219	1852	25.4048915207386	2015-01-26
27	25.9728012084961	-0.410171985626221	1853	25.5626292228699	2015-01-27
28	26.0549564361572	-0.311895608901978	1854	25.7430608272552	2015-01-28
29	26.1387615203857	-0.144099712371826	1855	25.9946618080139	2015-01-29
30	26.22412109375	0.51399439573288	1856	26.7381154894829	2015-01-30
31	26.3109436035156	0.771032631397247	1857	27.0819762349129	2015-01-31
32	26.399133682251	-0.144233569502831	1858	26.2549001127481	2015-02-01
33	26.4885940551758	-0.553930938243866	1859	25.9346631169319	2015-02-02
34	26.5792274475098	-0.274172157049179	1860	26.3050552904606	2015-02-03
35	26.6709289550781	-0.351062834262848	1861	26.3198661208153	2015-02-04
36	26.7636013031006	-0.632356822490692	1862	26.1312444806099	2015-02-05
37	26.8571395874023	-1.66218256950378	1863	25.1949570178986	2015-02-06
38	26.95143699646	-1.69082093238831	1864	25.2606160640717	2015-02-07
39	27.0463943481445	-1.37019693851471	1865	25.6761974096298	2015-02-08
40	27.1419010162354	-1.80370283126831	1866	25.338198184967	2015-02-09
41	27.2378540039062	-1.85501563549042	1867	25.3828383684158	2015-02-10
42	27.3341464996338	-0.840798079967499	1868	26.4933484196663	2015-02-11
43	27.4306716918945	-0.072609469294548	1869	27.3580622226	2015-02-12
44	27.527322769165	0.188151970505714	1870	27.7154747396708	2015-02-13
45	27.6239948272705	-0.238681584596634	1871	27.3853132426739	2015-02-14
46	27.7205829620361	-0.872949302196503	1872	26.8476336598396	2015-02-15
47	27.8169822692871	0.0618436969816685	1873	27.8788259662688	2015-02-16
48	27.9130859375	0.261381864547729	1874	28.1744678020477	2015-02-17
49	28.0087947845459	0.351154834032059	1875	28.359949618578	2015-02-18
50	28.1040058135986	-0.445930153131485	1876	27.6580756604671	2015-02-19
51	28.198616027832	-0.113848641514778	1877	28.0847673863173	2015-02-20
52	28.2925300598145	-0.466679781675339	1878	27.8258502781391	2015-02-21
53	28.3856468200684	-0.168147712945938	1879	28.2174991071224	2015-02-22
54	28.4778728485107	0.0180086363106966	1880	28.4958814848214	2015-02-23
55	28.5691165924072	0.387272894382477	1881	28.9563894867897	2015-02-24
56	28.6592807769775	0.668177247047424	1882	29.327458024025	2015-02-25
57	28.7482795715332	0.694638073444366	1883	29.4429176449776	2015-02-26
58	28.8360290527344	1.07536673545837	1884	29.9113957881927	2015-02-27
59	28.9224395751953	0.900159537792206	1885	29.8225991129875	2015-02-28
60	29.0074310302734	1.52470302581787	1886	30.5321340560913	2015-03-01
61	29.0909252166748	-0.133750528097153	1887	28.9571746885777	2015-03-02
62	29.1728477478027	0.954521536827087	1888	30.1273692846298	2015-03-03
63	29.2531223297119	1.34369826316833	1889	30.5968205928802	2015-03-04
64	29.3316802978516	1.31882309913635	1890	30.6505033969879	2015-03-05
65	29.4084529876709	1.12590098381042	1891	30.5343539714813	2015-03-06
66	29.4833793640137	0.979122459888458	1892	30.4625018239021	2015-03-07
67	29.5564002990723	0.941372931003571	1893	30.4977732300758	2015-03-08
68	29.6274566650391	1.22867441177368	1894	30.8561310768127	2015-03-09
69	29.6964950561523	1.16012787818909	1895	30.8566229343414	2015-03-10
70	29.7634677886963	1.08033502101898	1896	30.8438028097153	2015-03-11
71	29.8283252716064	0.805396735668182	1897	30.6337220072746	2015-03-12
72	29.8910293579102	0.549940466880798	1898	30.440969824791	2015-03-13
73	29.9515380859375	0.874021649360657	1899	30.8255597352982	2015-03-14
74	30.0098171234131	0.796039402484894	1900	30.805856525898	2015-03-15
75	30.0658378601074	0.520559668540955	1901	30.5863975286484	2015-03-16
76	30.1195678710938	0.589188814163208	1902	30.708756685257	2015-03-17
77	30.1709861755371	0.766959309577942	1903	30.9379454851151	2015-03-18
78	30.2200717926025	0.820343554019928	1904	31.0404153466225	2015-03-19
79	30.2668113708496	1.25264155864716	1905	31.5194529294968	2015-03-20
80	30.3111896514893	-0.766901135444641	1906	29.5442885160446	2015-03-21
81	30.3531932830811	-1.28370010852814	1907	29.0694931745529	2015-03-22
82	30.3928260803223	-0.802675068378448	1908	29.5901510119438	2015-03-23
83	30.4300804138184	-4.00636768341064	1909	26.4237127304077	2015-03-24
84	30.464958190918	-2.88305234909058	1910	27.5819058418274	2015-03-25
85	30.4974670410156	-2.56386756896973	1911	27.9335994720459	2015-03-26
86	30.5276145935059	-1.59148180484772	1912	28.9361327886581	2015-03-27
87	30.5554141998291	-0.869512021541595	1913	29.6859021782875	2015-03-28
88	30.5808792114258	-2.04918241500854	1914	28.5316967964172	2015-03-29
89	30.6040306091309	-0.511723816394806	1915	30.0923067927361	2015-03-30
90	30.6248893737793	0.309996515512466	1916	30.9348858892918	2015-03-31
91	30.6434803009033	0.567849040031433	1917	31.2113293409348	2015-04-01
92	30.6598300933838	0.340510070323944	1918	31.0003401637077	2015-04-02
93	30.6739730834961	0.0334813222289085	1919	30.707454405725	2015-04-03
94	30.6859397888184	0.583803832530975	1920	31.2697436213493	2015-04-04
95	30.6957683563232	0.763639867305756	1921	31.459408223629	2015-04-05
96	30.703498840332	1.41088306903839	1922	32.1143819093704	2015-04-06
97	30.7091674804688	1.70339047908783	1923	32.4125579595566	2015-04-07
98	30.7128200531006	-1.30323457717896	1924	29.4095854759216	2015-04-08
99	30.7145042419434	-0.693640470504761	1925	30.0208637714386	2015-04-09
100	30.7142677307129	0.21745491027832	1926	30.9317226409912	2015-04-10
101	30.712158203125	-1.35436749458313	1927	29.3577907085419	2015-04-11
102	30.7082271575928	-1.58641636371613	1928	29.1218107938766	2015-04-12
103	30.7025279998779	-1.72598266601562	1929	28.9765453338623	2015-04-13
104	30.6951160430908	-2.48504137992859	1930	28.2100746631622	2015-04-14
105	30.6860466003418	-1.94015753269196	1931	28.7458890676498	2015-04-15
106	30.6753749847412	-0.161399766802788	1932	30.5139752179384	2015-04-16
107	30.6631641387939	1.14556527137756	1933	31.8087294101715	2015-04-17
108	30.6494693756104	1.32972753047943	1934	31.9791969060898	2015-04-18
109	30.6343536376953	1.69936740398407	1935	32.3337210416794	2015-04-19
110	30.6178741455078	2.42999219894409	1936	33.0478663444519	2015-04-20
111	30.6000957489014	2.68995070457458	1937	33.290046453476	2015-04-21
112	30.5810794830322	0.74259877204895	1938	31.3236782550812	2015-04-22
113	30.560884475708	-2.55150842666626	1939	28.0093760490417	2015-04-23
114	30.5395774841309	-0.900058388710022	1940	29.6395190954208	2015-04-24
115	30.5172176361084	-2.21911311149597	1941	28.2981045246124	2015-04-25
116	30.4938697814941	-1.6971093416214	1942	28.7967604398727	2015-04-26
117	30.4695892333984	-0.821459293365479	1943	29.648129940033	2015-04-27
118	30.4444465637207	-0.990184187889099	1944	29.4542623758316	2015-04-28
119	30.4184970855713	0.000992018263787031	1945	30.4194891038351	2015-04-29
120	30.3918018341064	0.666592299938202	1946	31.0583941340446	2015-04-30
121	30.3644218444824	1.44018173217773	1947	31.8046035766602	2015-05-01
122	30.3364143371582	1.56443989276886	1948	31.9008542299271	2015-05-02
123	30.30784034729	1.63725697994232	1949	31.9450973272324	2015-05-03
124	30.2787532806396	1.81333601474762	1950	32.0920892953873	2015-05-04
125	30.2492122650146	1.71527862548828	1951	31.9644908905029	2015-05-05
126	30.2192687988281	1.660973072052	1952	31.8802418708801	2015-05-06
127	30.1889781951904	1.90448606014252	1953	32.0934642553329	2015-05-07
128	30.1583919525146	2.00835371017456	1954	32.1667456626892	2015-05-08
129	30.1275615692139	1.59889936447144	1955	31.7264609336853	2015-05-09
130	30.0965366363525	1.40655612945557	1956	31.5030927658081	2015-05-10
131	30.0653610229492	2.32769560813904	1957	32.3930566310883	2015-05-11
132	30.0340824127197	2.1875364780426	1958	32.2216188907623	2015-05-12
133	30.0027465820312	0.80882328748703	1959	30.8115698695183	2015-05-13
134	29.9713935852051	0.0982202887535095	1960	30.0696138739586	2015-05-14
135	29.9400653839111	0.690505146980286	1961	30.6305705308914	2015-05-15
136	29.9088001251221	1.75089037418365	1962	31.6596904993057	2015-05-16
137	29.8776340484619	1.81542789936066	1963	31.6930619478226	2015-05-17
138	29.8466053009033	1.92280972003937	1964	31.7694150209427	2015-05-18
139	29.8157424926758	1.71278417110443	1965	31.5285266637802	2015-05-19
140	29.7850799560547	0.543229162693024	1966	30.3283091187477	2015-05-20
141	29.7546443939209	0.999702334403992	1967	30.7543467283249	2015-05-21
142	29.7244644165039	0.552262365818024	1968	30.2767267823219	2015-05-22
143	29.6945648193359	0.680872976779938	1969	30.3754377961159	2015-05-23
144	29.6649703979492	1.3159453868866	1970	30.9809157848358	2015-05-24
145	29.6357021331787	1.42503690719604	1971	31.0607390403748	2015-05-25
146	29.6067771911621	1.70688939094543	1972	31.3136665821075	2015-05-26
147	29.5782165527344	1.28532993793488	1973	30.8635464906693	2015-05-27
148	29.5500335693359	1.81952178478241	1974	31.3695553541183	2015-05-28
149	29.5222454071045	2.65186238288879	1975	32.1741077899933	2015-05-29
150	29.4948596954346	2.75556492805481	1976	32.2504246234894	2015-05-30
151	29.4678916931152	3.11720967292786	1977	32.5851013660431	2015-05-31
152	29.4413452148438	2.98691272735596	1978	32.4282579421997	2015-06-01
153	29.4152297973633	2.27829933166504	1979	31.6935291290283	2015-06-02
154	29.3895530700684	1.31458818912506	1980	30.7041412591934	2015-06-03
155	29.3643169403076	2.0562858581543	1981	31.4206027984619	2015-06-04
156	29.3395214080811	2.8512818813324	1982	32.1908032894135	2015-06-05
157	29.3151721954346	3.5586953163147	1983	32.8738675117493	2015-06-06
158	29.2912654876709	3.25052762031555	1984	32.5417931079865	2015-06-07
159	29.26780128479	0.918364226818085	1985	30.1861655116081	2015-06-08
160	29.2447757720947	1.74185681343079	1986	30.9866325855255	2015-06-09
161	29.2221851348877	2.70506191253662	1987	31.9272470474243	2015-06-10
162	29.200023651123	3.35610032081604	1988	32.5561239719391	2015-06-11
163	29.1782875061035	3.08592629432678	1989	32.2642138004303	2015-06-12
164	29.1569671630859	2.09342551231384	1990	31.2503926753998	2015-06-13
165	29.1360549926758	1.34792637825012	1991	30.4839813709259	2015-06-14
166	29.1155433654785	0.304377645254135	1992	29.4199210107327	2015-06-15
167	29.095422744751	0.726347088813782	1993	29.8217698335648	2015-06-16
168	29.07568359375	0.753438651561737	1994	29.8291222453117	2015-06-17
169	29.0563106536865	0.734379351139069	1995	29.7906900048256	2015-06-18
170	29.0372982025146	1.64555633068085	1996	30.6828545331955	2015-06-19
171	29.0186328887939	2.21702575683594	1997	31.2356586456299	2015-06-20
172	29.0003051757812	2.22758746147156	1998	31.2278926372528	2015-06-21
173	28.9822978973389	1.58737576007843	1999	30.5696736574173	2015-06-22
[truncated: 2,596 more rows]
