# Supplementary material for: Early warning systems for malaria outbreaks in Thailand: an anomaly detection approach
Source: Malar J. 2024 Jan 8;23:11. doi: 10.1186/s12936-024-04837-x (PMC10775623; doi:10.1186/s12936-024-04837-x)
Supplement: Supplementary file 9 — Additional file 9: The provincial population data. [file 12936_2024_4837_MOESM9_ESM.csv]

Number of Population from Registration, Male, Famale and House by Region and Province: 2021-2022
Unit: Person , House
Region	Province	2021				2022
		Total	Male	Female	House	Total	Male	Female	House
Whole Kingdom	Whole Kingdom	66,171,439	32,339,118	33,832,321	27,708,635	66,090,475	32,270,615	33,819,860	28,188,470
Bangkok	Bangkok	5,527,994	2,592,292	2,935,702	3,147,231	5,494,932	2,571,974	2,922,958	3,197,865
Central Region	Central Region	17,314,234	8,392,697	8,921,537	8,508,593	17,339,238	8,397,469	8,941,769	8,678,643
	Samut Prakan	1,356,449	645,884	710,565	733,185	1,360,227	646,798	713,429	750,422
	Nonthaburi	1,288,637	599,167	689,470	728,953	1,295,916	601,682	694,234	739,849
	Pathum Thani	1,190,060	563,851	626,209	660,020	1,201,532	568,877	632,655	677,046
	Phra Nakhon Si Ayutthaya	820,512	394,024	426,488	342,753	820,417	393,685	426,732	349,313
	Ang Thong	274,763	131,399	143,364	102,684	272,587	130,337	142,250	102,932
	Lop Buri	739,473	368,733	370,740	303,565	735,293	366,294	368,999	299,270
	Sing Buri	204,526	97,144	107,382	79,494	202,797	96,345	106,452	80,341
	Chai Nat	320,432	153,962	166,470	128,284	318,308	152,800	165,508	129,825
	Saraburi	643,963	316,201	327,762	288,275	638,582	313,213	325,369	294,429
	Chon Buri	1,583,672	772,463	811,209	1,092,000	1,594,758	777,220	817,538	1,118,807
	Rayong	751,343	368,992	382,351	524,479	759,386	372,863	386,523	541,063
	Chanthaburi	536,557	262,257	274,300	248,074	536,144	261,874	274,270	252,725
	Trat	228,376	112,941	115,435	109,890	227,808	112,668	115,140	111,480
	Chachoengsao	724,178	354,834	369,344	321,929	726,687	355,759	370,928	329,606
	Prachin Buri	495,325	244,642	250,683	225,949	497,778	245,884	251,894	232,139
	Nakhon Nayok	260,433	128,854	131,579	104,249	260,406	128,790	131,616	106,639
	Sa Kaeo	561,992	280,673	281,319	221,802	562,816	281,252	281,564	226,312
	Ratchaburi	868,281	421,921	446,360	332,214	865,807	420,322	445,485	338,676
	Kanchanaburi	894,054	448,312	445,742	353,679	894,283	448,109	446,174	359,348
	Suphan Buri	835,360	402,883	432,477	311,136	830,695	400,366	430,329	315,286
	Nakhon Pathom	922,171	442,800	479,371	417,915	921,882	442,350	479,532	426,205
	Samut Sakhon	586,789	282,683	304,106	302,618	589,428	283,474	305,954	309,823
	Samut Songkhram	190,842	91,101	99,741	73,940	189,453	90,381	99,072	75,048
	Phetchaburi	482,875	232,927	249,948	224,570	482,950	232,601	250,349	229,092
	Prachuap Khiri Khan	553,171	274,049	279,122	276,936	553,298	273,525	279,773	282,967
Northern Region	Northern Region	12,010,024	5,871,707	6,138,317	4,964,044	11,977,896	5,849,580	6,128,316	5,033,502
	Chiang Mai	1,789,385	864,364	925,021	852,520	1,792,474	864,339	928,135	866,675
	Lamphun	401,139	192,712	208,427	185,253	399,557	191,596	207,961	188,061
	Lampang	724,678	352,894	371,784	298,848	718,790	349,574	369,216	302,165
	Uttaradit	446,148	217,413	228,735	174,440	442,949	215,648	227,301	175,738
	Phrae	434,580	209,403	225,177	180,833	430,669	207,174	223,495	182,675
	Nan	475,875	237,959	237,916	173,216	474,539	236,941	237,598	175,817
	Phayao	464,505	225,943	238,562	197,593	461,431	224,063	237,368	199,936
	Chiang Rai	1,298,425	630,868	667,557	569,461	1,299,636	630,619	669,017	579,417
	Mae Hong Son	285,916	144,811	141,105	117,497	286,786	145,194	141,592	119,841
	Nakhon Sawan	1,035,028	504,657	530,371	426,048	1,028,814	501,235	527,579	429,988
	Uthai Thani	325,116	158,926	166,190	127,506	323,860	158,139	165,721	129,514
	Kamphaeng Phet	712,143	351,539	360,604	281,829	708,775	349,696	359,079	285,190
	Tak	676,583	341,966	334,617	228,736	684,140	345,732	338,408	233,293
	Sukhothai	585,352	283,429	301,923	222,630	581,652	281,413	300,239	224,948
	Phitsanulok	847,384	414,577	432,807	358,036	844,494	412,742	431,752	363,476
	Phichit	529,395	258,012	271,383	200,600	525,944	256,341	269,603	202,835
	Phetchabun	978,372	482,234	496,138	368,998	973,386	479,134	494,252	373,933
Northeastern Region	Northeastern Region	21,826,920	10,814,540	11,012,380	7,339,935	21,781,418	10,782,912	10,998,506	7,470,134
	Nakhon Ratchasima	2,634,154	1,293,783	1,340,371	1,024,002	2,630,058	1,290,253	1,339,805	1,044,524
	Buri Ram	1,579,805	783,531	796,274	483,349	1,576,915	781,530	795,385	490,644
	Surin	1,376,230	684,354	691,876	410,088	1,372,910	682,371	690,539	415,987
	Si Sa Ket	1,457,556	725,426	732,130	405,275	1,454,730	723,755	730,975	410,815
	Ubon Ratchathani	1,868,519	932,466	936,053	629,504	1,869,806	932,120	937,686	642,015
	Yasothon	533,394	265,945	267,449	179,229	531,599	264,756	266,843	183,618
	Chaiyaphum	1,122,265	554,299	567,966	406,943	1,117,925	551,407	566,518	413,107
	Amnat Charoen	376,350	187,122	189,228	122,801	375,382	186,594	188,788	125,118
	Bueng Kan	421,995	211,494	210,501	140,512	421,684	211,158	210,526	143,368
	Nong Bua Lam Phu	509,001	253,757	255,244	154,912	508,325	253,342	254,983	157,566
	Khon Kaen	1,790,863	879,849	911,014	654,344	1,784,641	876,082	908,559	668,539
	Udon Thani	1,566,510	775,357	791,153	538,277	1,563,048	772,344	790,704	548,525
	Loei	638,732	319,949	318,783	230,763	637,341	319,099	318,242	234,063
	Nong Khai	516,843	256,268	260,575	181,752	515,795	255,393	260,402	184,909
	Maha Sarakham	948,310	464,976	483,334	308,947	944,605	462,896	481,709	313,596
	Roi Et	1,296,013	641,883	654,130	400,811	1,291,131	639,009	652,122	407,315
	Kalasin	975,570	481,988	493,582	316,604	972,101	479,874	492,227	322,190
	Sakon Nakhon	1,146,286	569,364	576,922	396,177	1,145,187	568,553	576,634	402,016
	Nakhon Phanom	717,040	357,096	359,944	235,673	716,647	356,834	359,813	239,861
	Mukdahan	351,484	175,633	175,851	119,972	351,588	175,542	176,046	122,358
Southern Region	Southern Region	9,492,267	4,667,882	4,824,385	3,748,832	9,496,991	4,668,680	4,828,311	3,208,389
	Nakhon Si Thammarat	1,549,344	764,471	784,873	590,976	1,545,147	762,647	782,500	599,937
	Krabi	479,351	238,092	241,259	197,381	480,057	238,455	241,602	201,080
	Phangnga	268,016	133,785	134,231	120,551	267,442	133,459	133,983	122,210
	Phuket	418,785	197,874	220,911	277,112	417,891	197,101	220,790	281,204
	Surat Thani	1,072,464	527,349	545,115	521,265	1,073,663	527,555	546,108	530,712
	Ranong	194,573	98,136	96,437	94,295	194,226	97,803	96,423	95,752
	Chumphon	509,479	251,405	258,074	244,176	509,385	251,226	258,159	248,311
	Songkhla	1,431,536	697,256	734,280	562,422	1,431,063	696,482	734,581	572,645
	Satun	324,835	161,640	163,195	107,562	325,303	161,878	163,425	109,030
	Trang	639,788	312,693	327,095	237,935	638,206	311,849	326,357	241,159
	Phattalung	522,541	254,425	268,116	199,687	521,619	253,817	267,802	202,367
	Pattani	729,581	360,348	369,233	199,103	732,955	362,263	370,692	201,433
	Yala	542,314	269,907	272,407	173,226	545,913	271,480	274,433	175,981
	Narathiwat	809,660	400,501	409,159	223,141	814,121	402,665	411,456	226,505
Source: Department of Provincial Administration, Ministry of Interior
